# Supplementary material for: Differences in peripheral blood mononuclear cell gene expression and triglyceride composition in lipoprotein subclasses in plasma triglyceride responders and non-responders to omega-3 supplementation
Source: Genes Nutr. 2019 Apr 25;14:10. doi: 10.1186/s12263-019-0633-y (PMC6485081; doi:10.1186/s12263-019-0633-y)
Supplement: Supplementary file 1 — List of genes with a significantly (p ≤ 0.05) different baseline expression in responders compared to non-responders adjusted for age and gender. (XLSX 671 kb) [file 12263_2019_633_MOESM1_ESM.xlsx]

## Sheet: Sheet1
Illumina ID	Gene symbol	Log ratio in responders relative to non-responders	Std.Error	95 % CI			P-value	FDR q-value
ILMN_3262909	LINC00473	0.137095	0.0232179	0.0886636	to	0.185527	8.93332e-06	0.189708
ILMN_2100437	HBB	-0.743087	0.349258	-1.47163	to	-0.0145473	0.0459982	0.999274
ILMN_1695812	KRT72	-0.66123	0.295297	-1.27721	to	-0.0452512	0.0366683	0.999274
ILMN_1723433	NA	-0.65707	0.242537	-1.16299	to	-0.151147	0.0135045	0.999274
ILMN_1784203	ACRBP	-0.57074	0.245872	-1.08362	to	-0.05786	0.0309488	0.999274
ILMN_1732198	UTS2	-0.544202	0.258268	-1.08294	to	-0.00546464	0.0479294	0.999274
ILMN_2222750	RPL23AP7	-0.515127	0.209713	-0.95258	to	-0.077673	0.0233017	0.999274
ILMN_1699071	C21orf7	-0.484221	0.1996	-0.90058	to	-0.0678626	0.0248505	0.999274
ILMN_1743078	NA	-0.466535	0.211653	-0.908035	to	-0.0250358	0.0393858	0.999274
ILMN_1750273	RPL23AP7	-0.43234	0.178041	-0.803728	to	-0.0609532	0.0247267	0.999274
ILMN_1739335	OST4	-0.431894	0.161886	-0.769582	to	-0.0942067	0.0147789	0.999274
ILMN_1679920	RPS12	-0.429663	0.201185	-0.849328	to	-0.00999788	0.0452597	0.999274
ILMN_3206343	NA	-0.42583	0.151217	-0.741263	to	-0.110398	0.0106717	0.999274
ILMN_1693428	TNNC2	-0.419875	0.19662	-0.830016	to	-0.00973257	0.0452775	0.999274
ILMN_1784608	CLEC2B	-0.389525	0.161981	-0.727413	to	-0.0516382	0.0259874	0.999274
ILMN_2255310	RPS15A	-0.381514	0.151619	-0.697785	to	-0.065242	0.0205079	0.999274
ILMN_1656420	KIAA0664L3	-0.375016	0.103227	-0.590344	to	-0.159688	0.00165662	0.999274
ILMN_1678859	NA	-0.367351	0.162547	-0.706418	to	-0.0282838	0.0351363	0.999274
ILMN_2143795	NA	-0.366519	0.173054	-0.727503	to	-0.00553411	0.0469008	0.999274
ILMN_1812191	C12orf57	-0.366432	0.13689	-0.65198	to	-0.0808844	0.0144935	0.999274
ILMN_3247452	OST4	-0.350111	0.164084	-0.692383	to	-0.00783826	0.0454355	0.999274
ILMN_3201986	RPL12	-0.314239	0.122468	-0.569703	to	-0.0587743	0.0184359	0.999274
ILMN_1752562	CXCL5	-0.314117	0.138681	-0.603401	to	-0.0248335	0.0347716	0.999274
ILMN_3200299	NA	-0.307751	0.0883707	-0.492089	to	-0.123413	0.00234833	0.999274
ILMN_3209676	RPS7	-0.305212	0.0931057	-0.499427	to	-0.110997	0.00376041	0.999274
ILMN_2168217	GPR183	-0.304403	0.110418	-0.53473	to	-0.074075	0.0121623	0.999274
ILMN_1655422	RPL17	-0.303872	0.13774	-0.591193	to	-0.0165522	0.0392349	0.999274
ILMN_1745075	RPLP0	-0.302777	0.133941	-0.582174	to	-0.0233806	0.0350962	0.999274
ILMN_1719224	C17orf76-AS1	-0.293078	0.137082	-0.579027	to	-0.00712888	0.0450497	0.999274
ILMN_2300186	DYNLL1	-0.29284	0.120803	-0.544831	to	-0.0408491	0.0249476	0.999274
ILMN_1744347	LOC100289079	-0.292521	0.0974986	-0.4959	to	-0.0891429	0.0070717	0.999274
ILMN_1747451	PLCXD1	-0.290649	0.128632	-0.55897	to	-0.0223276	0.0351672	0.999274
ILMN_1733538	RGS10	-0.29003	0.131202	-0.563713	to	-0.0163464	0.0388826	0.999274
ILMN_1681301	AIM2	-0.286622	0.135438	-0.56914	to	-0.00410363	0.0470592	0.999274
ILMN_1838498	NA	-0.284507	0.0853208	-0.462483	to	-0.106531	0.00330344	0.999274
ILMN_1710017	CD79B	-0.283459	0.124732	-0.543646	to	-0.0232728	0.0342371	0.999274
ILMN_2414762	TLR10	-0.281826	0.100451	-0.491365	to	-0.0722882	0.010921	0.999274
ILMN_1801795	RPL18A	-0.28078	0.113517	-0.517572	to	-0.0439875	0.0224692	0.999274
ILMN_1814281	SPC25	-0.276657	0.100983	-0.487303	to	-0.0660098	0.0126309	0.999274
ILMN_1685088	RPL36	-0.276377	0.0951171	-0.474788	to	-0.0779662	0.00874303	0.999274
ILMN_1786242	RPL14	-0.271719	0.109884	-0.500933	to	-0.0425056	0.0225015	0.999274
ILMN_1704063	KCNH3	-0.259587	0.120473	-0.510889	to	-0.0082853	0.0435508	0.999274
ILMN_1719905	TLR10	-0.258386	0.108029	-0.483731	to	-0.0330415	0.0267045	0.999274
ILMN_1713751	ADAM19	-0.255923	0.0879891	-0.439465	to	-0.0723807	0.00868612	0.999274
ILMN_1777378	COMMD6	-0.254642	0.0826454	-0.427037	to	-0.0822469	0.00589135	0.999274
ILMN_1706873	RPL34	-0.2538	0.0774526	-0.415363	to	-0.0922363	0.00377153	0.999274
ILMN_1740772	APBB3	-0.247972	0.107817	-0.472873	to	-0.0230706	0.0323512	0.999274
ILMN_1815527	HBD	-0.245854	0.079984	-0.412697	to	-0.0790099	0.0059903	0.999274
ILMN_1666670	RBX1	-0.24395	0.112459	-0.478535	to	-0.00936486	0.0422914	0.999274
ILMN_1738220	TREML3	-0.243054	0.0964694	-0.444285	to	-0.0418221	0.0203669	0.999274
ILMN_1653469	NA	-0.24151	0.102949	-0.456258	to	-0.0267615	0.0294009	0.999274
ILMN_1726981	VEGFB	-0.241338	0.0901202	-0.429326	to	-0.0533509	0.0144579	0.999274
ILMN_1798706	GPR183	-0.238211	0.111487	-0.470769	to	-0.00565348	0.0451673	0.999274
ILMN_1759436	NOSIP	-0.236121	0.0978279	-0.440186	to	-0.0320556	0.0255053	0.999274
ILMN_1667315	NA	-0.234878	0.0812354	-0.404332	to	-0.0654241	0.00902703	0.999274
ILMN_2101832	LAPTM4B	-0.233419	0.0759945	-0.391941	to	-0.0748978	0.0060209	0.999274
ILMN_2128967	C11orf1	-0.231944	0.103734	-0.448329	to	-0.0155588	0.0369137	0.999274
ILMN_1732296	ID3	-0.229901	0.106531	-0.452121	to	-0.00768211	0.0432578	0.999274
ILMN_3200661	RPL9	-0.229384	0.087396	-0.411689	to	-0.0470791	0.0162364	0.999274
ILMN_3238269	NDUFA6	-0.22794	0.0843149	-0.403818	to	-0.0520626	0.0136746	0.999274
ILMN_1807710	HINT1	-0.227728	0.086415	-0.407986	to	-0.0474691	0.0158661	0.999274
ILMN_1735220	CAV2	-0.224144	0.0599334	-0.349163	to	-0.0991249	0.00129147	0.999274
ILMN_2338785	RPS14	-0.223129	0.057907	-0.343921	to	-0.102337	0.000991379	0.999274
ILMN_1769277	RPL9	-0.221148	0.0857542	-0.400028	to	-0.0422677	0.0179273	0.999274
ILMN_1771348	ACN9	-0.220907	0.0937866	-0.416542	to	-0.0252711	0.0288227	0.999274
ILMN_1772888	NA	-0.219051	0.0767651	-0.37918	to	-0.0589214	0.00981994	0.999274
ILMN_1671314	UXT	-0.218947	0.0777049	-0.381037	to	-0.0568576	0.0106329	0.999274
ILMN_2194009	ABCC4	-0.215949	0.0817986	-0.386578	to	-0.0453206	0.0157037	0.999274
ILMN_2081335	C7orf44	-0.214457	0.0597403	-0.339073	to	-0.0898407	0.00183113	0.999274
ILMN_3299407	RPS8	-0.213789	0.0681385	-0.355924	to	-0.071655	0.00518329	0.999274
ILMN_1683447	RPL35	-0.21242	0.0884131	-0.396846	to	-0.0279932	0.0261066	0.999274
ILMN_2142554	NENF	-0.212154	0.100905	-0.422638	to	-0.00167017	0.0483735	0.999274
ILMN_1694223	DGCR8	-0.211738	0.0824833	-0.383796	to	-0.0396812	0.0183896	0.999274
ILMN_1753265	C12orf76	-0.209051	0.0905539	-0.397943	to	-0.0201588	0.0317769	0.999274
ILMN_3297898	UQCRH	-0.208903	0.0738348	-0.36292	to	-0.0548867	0.0103616	0.999274
ILMN_2338348	UBASH3A	-0.208812	0.0844275	-0.384925	to	-0.0326994	0.0224784	0.999274
ILMN_1803197	RAB3IP	-0.208153	0.083186	-0.381676	to	-0.0346304	0.0211311	0.999274
ILMN_1668996	C1QBP	-0.208061	0.0888242	-0.393345	to	-0.0227769	0.0296178	0.999274
ILMN_1677793	NA	-0.207814	0.0603543	-0.333711	to	-0.081917	0.00257151	0.999274
ILMN_1770048	DPH5	-0.207153	0.0917326	-0.398504	to	-0.0158018	0.0352627	0.999274
ILMN_1658283	NA	-0.206852	0.0952273	-0.405493	to	-0.00821174	0.0420384	0.999274
ILMN_1667330	LOC100507739	-0.205905	0.0842406	-0.381627	to	-0.0301818	0.0239072	0.999274
ILMN_3290577	NA	-0.205789	0.0785289	-0.369598	to	-0.0419809	0.0163813	0.999274
ILMN_3276209	RPL9	-0.205786	0.0848809	-0.382845	to	-0.028728	0.0249316	0.999274
ILMN_1788457	ABCC4	-0.205442	0.0875715	-0.388113	to	-0.0227716	0.0293956	0.999274
ILMN_3220934	NA	-0.203278	0.0866157	-0.383955	to	-0.022601	0.0293404	0.999274
ILMN_1788742	RPL35	-0.202325	0.0627901	-0.333303	to	-0.0713467	0.00427359	0.999274
ILMN_3296979	NA	-0.201191	0.0654422	-0.337701	to	-0.0646814	0.00598281	0.999274
ILMN_2166457	HPGD	-0.201071	0.0931588	-0.395397	to	-0.00674564	0.0432317	0.999274
ILMN_1669553	UBE2E3	-0.20034	0.079807	-0.366814	to	-0.0338652	0.0207713	0.999274
ILMN_1797425	DDX55	-0.199575	0.0936351	-0.394894	to	-0.0042556	0.0456482	0.999274
ILMN_2283597	FAM134B	-0.199106	0.061769	-0.327954	to	-0.0702583	0.00426224	0.999274
ILMN_1795836	YBEY	-0.197861	0.0932601	-0.392398	to	-0.00332389	0.0465572	0.999274
ILMN_1901009	NA	-0.197552	0.0701058	-0.34379	to	-0.0513137	0.0106273	0.999274
ILMN_3179620	LOC100506676	-0.197188	0.0627883	-0.328162	to	-0.0662141	0.00514862	0.999274
ILMN_2386269	U2AF1L4	-0.196313	0.0548397	-0.310707	to	-0.0819198	0.00187437	0.999274
ILMN_1779177	U2AF1L4	-0.196158	0.0844149	-0.372244	to	-0.0200713	0.0307918	0.999274
ILMN_1726030	GPX7	-0.194788	0.075611	-0.35251	to	-0.037066	0.018031	0.999274
ILMN_1760682	NA	-0.194643	0.0844772	-0.37086	to	-0.0184269	0.0320741	0.999274
ILMN_1751143	C7orf23	-0.19464	0.0893203	-0.380959	to	-0.00832112	0.0414518	0.999274
ILMN_1664466	KLHL9	-0.1943	0.0802824	-0.361766	to	-0.0268334	0.0251544	0.999274
ILMN_1680196	LAPTM4B	-0.193197	0.0907019	-0.382398	to	-0.00399614	0.0457761	0.999274
ILMN_2311041	MRPL52	-0.192723	0.0673507	-0.333214	to	-0.0522314	0.00964767	0.999274
ILMN_1653573	LOC100128420	-0.192191	0.0693042	-0.336757	to	-0.0476245	0.0117327	0.999274
ILMN_1839750	LOC100131607	-0.191459	0.0554505	-0.307127	to	-0.0757913	0.00251533	0.999274
ILMN_1786658	BOLA3	-0.191258	0.0864698	-0.37163	to	-0.0108848	0.0387803	0.999274
ILMN_1723846	METTL21B	-0.189277	0.0771271	-0.350161	to	-0.0283922	0.0234135	0.999274
ILMN_1813256	CRIPT	-0.188714	0.0832839	-0.362441	to	-0.0149872	0.0347083	0.999274
ILMN_1711766	SKP1	-0.187243	0.0577754	-0.307761	to	-0.0667257	0.00409525	0.999274
ILMN_2157421	STUB1	-0.186534	0.0686879	-0.329814	to	-0.0432532	0.0133131	0.999274
ILMN_3237319	LOC678655	-0.183883	0.0806311	-0.352076	to	-0.0156894	0.0336762	0.999274
ILMN_1698395	GNB5	-0.182673	0.0569921	-0.301556	to	-0.0637892	0.00444287	0.999274
ILMN_1778836	SRSF7	-0.180775	0.0734498	-0.333989	to	-0.0275619	0.023062	0.999274
ILMN_1660027	FCGR2B	-0.180172	0.0632018	-0.312009	to	-0.0483359	0.00988051	0.999274
ILMN_3279306	NA	-0.179847	0.0505292	-0.285249	to	-0.074445	0.00196568	0.999274
ILMN_1749821	MED28	-0.179647	0.0828973	-0.352568	to	-0.00672622	0.0424747	0.999274
ILMN_3238006	NA	-0.179623	0.0808054	-0.34818	to	-0.0110663	0.0379128	0.999274
ILMN_2110252	NPM3	-0.178973	0.0694557	-0.323856	to	-0.0340914	0.018007	0.999274
ILMN_1683562	SNRPG	-0.178915	0.0782151	-0.342069	to	-0.0157612	0.0331973	0.999274
ILMN_1656807	RPL27	-0.178615	0.064807	-0.3138	to	-0.0434295	0.0121817	0.999274
ILMN_1807074	MIF	-0.178182	0.0734162	-0.331326	to	-0.0250384	0.0247951	0.999274
ILMN_1886769	NA	-0.17621	0.0676063	-0.317235	to	-0.035186	0.0168908	0.999274
ILMN_1782331	NA	-0.175212	0.0737242	-0.328998	to	-0.0214259	0.0275728	0.999274
ILMN_1680403	SSR4	-0.174357	0.072437	-0.325458	to	-0.0232555	0.0258643	0.999274
ILMN_1690616	C17orf109	-0.174016	0.0790859	-0.338987	to	-0.0090458	0.0397008	0.999274
ILMN_1738529	BCS1L	-0.172618	0.0536112	-0.284449	to	-0.0607871	0.0042973	0.999274
ILMN_2409062	ISCU	-0.169353	0.0678355	-0.310856	to	-0.0278506	0.0213917	0.999274
ILMN_1776088	NAT9	-0.169055	0.0563353	-0.286569	to	-0.0515419	0.00706196	0.999274
ILMN_1770977	TMEM134	-0.168878	0.0807964	-0.337416	to	-0.00033949	0.0495825	0.999274
ILMN_1760245	TMEM42	-0.168257	0.0777112	-0.330359	to	-0.00615413	0.0426425	0.999274
ILMN_1733110	RASSF7	-0.168199	0.062648	-0.29888	to	-0.0375175	0.0142428	0.999274
ILMN_1738356	RPL15	-0.167346	0.0621947	-0.297082	to	-0.0376104	0.0140616	0.999274
ILMN_1801633	ROMO1	-0.166914	0.0755008	-0.324406	to	-0.00942257	0.0388658	0.999274
ILMN_1748438	POLR2G	-0.165919	0.0474235	-0.264842	to	-0.0669952	0.0022621	0.999274
ILMN_3180294	NA	-0.16571	0.0587642	-0.28829	to	-0.0431305	0.0105801	0.999274
ILMN_1652722	C14orf2	-0.165298	0.0781049	-0.328222	to	-0.00237385	0.0470503	0.999274
ILMN_3237636	KIAA0664L3	-0.164801	0.0621961	-0.294539	to	-0.035062	0.0153765	0.999274
ILMN_1656628	WDR4	-0.163602	0.0550684	-0.278473	to	-0.0487319	0.00755439	0.999274
ILMN_2075051	PGS1	-0.163166	0.0510215	-0.269595	to	-0.056737	0.00451694	0.999274
ILMN_3246214	B3GNT1	-0.162565	0.0651431	-0.298451	to	-0.0266787	0.0214383	0.999274
ILMN_1779735	C7orf59	-0.160378	0.0757265	-0.318341	to	-0.00241539	0.0469086	0.999274
ILMN_1664167	RPF2	-0.160225	0.0720512	-0.310521	to	-0.00992878	0.0378467	0.999274
ILMN_3281563	LOC648771	-0.15981	0.0692889	-0.304344	to	-0.0152757	0.0319191	0.999274
ILMN_1662359	NA	-0.15857	0.0561182	-0.275631	to	-0.0415097	0.0104467	0.999274
ILMN_1863185	NA	-0.157539	0.0391237	-0.239149	to	-0.0759283	0.000660961	0.999274
ILMN_1690982	DDT	-0.157138	0.0680993	-0.299191	to	-0.0150851	0.0318495	0.999274
ILMN_1661306	RPL29	-0.156467	0.0647298	-0.291491	to	-0.0214433	0.0253122	0.999274
ILMN_1787248	SIVA1	-0.15563	0.0550425	-0.270447	to	-0.0408137	0.0104048	0.999274
ILMN_2296950	APOBEC3F	-0.154224	0.0665018	-0.292944	to	-0.0155033	0.0310907	0.999274
ILMN_1681008	CGRRF1	-0.152532	0.0491738	-0.255106	to	-0.049957	0.00562072	0.999274
ILMN_3246850	RPS15A	-0.151515	0.0587246	-0.274013	to	-0.0290181	0.0178792	0.999274
ILMN_3286067	NA	-0.150471	0.0700517	-0.296597	to	-0.00434587	0.0441473	0.999274
ILMN_3286685	LOC100507547	-0.150343	0.0611805	-0.277963	to	-0.0227223	0.0232513	0.999274
ILMN_1753925	NA	-0.149507	0.0375144	-0.227761	to	-0.0712534	0.00072808	0.999274
ILMN_1665717	EIF2S3	-0.14937	0.0466306	-0.24664	to	-0.0521002	0.00446288	0.999274
ILMN_2397880	CSTF3	-0.149022	0.0556824	-0.265174	to	-0.0328707	0.0145108	0.999274
ILMN_1749244	LYRM1	-0.14873	0.0424302	-0.237238	to	-0.0602219	0.00222772	0.999274
ILMN_1692511	TMEM106C	-0.148214	0.0695042	-0.293198	to	-0.00323125	0.0455527	0.999274
ILMN_1736911	TMOD1	-0.147944	0.0659666	-0.285548	to	-0.0103402	0.0364051	0.999274
ILMN_1655864	NA	-0.147843	0.0670482	-0.287703	to	-0.00798289	0.0393237	0.999274
ILMN_1813277	SUPT3H	-0.147833	0.0624399	-0.27808	to	-0.0175854	0.028097	0.999274
ILMN_3188106	CYTH2	-0.146795	0.0658596	-0.284176	to	-0.00941469	0.0374499	0.999274
ILMN_1796407	SS18L2	-0.146727	0.0475701	-0.245957	to	-0.0474979	0.00584741	0.999274
ILMN_1791415	NA	-0.146567	0.0473071	-0.245248	to	-0.0478864	0.00566787	0.999274
ILMN_1853824	MGAT3	-0.145109	0.0428347	-0.234461	to	-0.0557574	0.00292341	0.999274
ILMN_1746393	TSEN2	-0.144864	0.0694418	-0.289717	to	-1.04538e-05	0.049985	0.999274
ILMN_1667222	MTX1	-0.144738	0.046529	-0.241795	to	-0.04768	0.00550951	0.999274
ILMN_1692486	ZNRD1	-0.143621	0.0564181	-0.261307	to	-0.0259344	0.0192559	0.999274
ILMN_2312194	CYB5A	-0.142917	0.0568159	-0.261433	to	-0.0244015	0.0205439	0.999274
ILMN_1810147	ZNF524	-0.142609	0.0549877	-0.257312	to	-0.0279071	0.0173701	0.999274
ILMN_1797530	CHCHD5	-0.141342	0.0620979	-0.270876	to	-0.0118079	0.0339859	0.999274
ILMN_1811063	RPL29	-0.14088	0.0575976	-0.261026	to	-0.0207334	0.0238217	0.999274
ILMN_2410421	NBPF1	-0.140822	0.0602718	-0.266547	to	-0.0150974	0.0299869	0.999274
ILMN_1718334	ITPA	-0.140315	0.0619412	-0.269522	to	-0.0111078	0.0347531	0.999274
ILMN_3243471	CNPY2	-0.140104	0.055382	-0.255629	to	-0.0245793	0.019923	0.999274
ILMN_1683175	C9orf23	-0.139599	0.064581	-0.274313	to	-0.00488521	0.0429498	0.999274
ILMN_2353023	GRAP	-0.13871	0.0342397	-0.210133	to	-0.0672873	0.000624223	0.999274
ILMN_1653646	UBL7	-0.138688	0.0559819	-0.255464	to	-0.0219115	0.0222833	0.999274
ILMN_1735432	ISCU	-0.138644	0.0633587	-0.270808	to	-0.00648005	0.0406912	0.999274
ILMN_1786469	FBXO22	-0.138632	0.0400706	-0.222218	to	-0.0550467	0.00247545	0.999274
ILMN_1684446	SPAG7	-0.138476	0.0610416	-0.265807	to	-0.0111456	0.0345202	0.999274
ILMN_1705746	LSG1	-0.138401	0.0594038	-0.262315	to	-0.0144867	0.0304034	0.999274
ILMN_1781638	HDDC3	-0.138219	0.0561658	-0.255379	to	-0.0210594	0.0230766	0.999274
ILMN_2070300	LSM2	-0.137167	0.0533831	-0.248522	to	-0.0258122	0.018293	0.999274
ILMN_1721977	NAA10	-0.136757	0.0425789	-0.225575	to	-0.0479385	0.00437631	0.999274
ILMN_1673991	ATIC	-0.136696	0.0568599	-0.255303	to	-0.0180881	0.0260243	0.999274
ILMN_1655545	ZMYND12	-0.136657	0.0352385	-0.210164	to	-0.0631509	0.00093551	0.999274
ILMN_2414848	TBRG4	-0.135794	0.0476356	-0.23516	to	-0.036428	0.00988195	0.999274
ILMN_1736752	COMTD1	-0.135377	0.0644055	-0.269724	to	-0.00102907	0.0484291	0.999274
ILMN_1748034	KLHDC4	-0.134971	0.0481943	-0.235503	to	-0.0344398	0.0110432	0.999274
ILMN_1769264	MCCC2	-0.133792	0.0349965	-0.206793	to	-0.0607904	0.00106385	0.999274
ILMN_1740512	TMSB15B	-0.133519	0.0586903	-0.255944	to	-0.0110929	0.0340662	0.999274
ILMN_1688629	ZNF274	-0.133344	0.0588797	-0.256165	to	-0.0105233	0.0347963	0.999274
ILMN_2376833	ZNF200	-0.132994	0.0414056	-0.219364	to	-0.0466233	0.00437492	0.999274
ILMN_2339863	VPS28	-0.132549	0.057464	-0.252417	to	-0.0126816	0.0319043	0.999274
ILMN_1689800	MRTO4	-0.131486	0.0421742	-0.21946	to	-0.0435121	0.00542283	0.999274
ILMN_3245403	NA	-0.131416	0.0432264	-0.221584	to	-0.0412471	0.0064632	0.999274
ILMN_1790797	VPS28	-0.131377	0.0606177	-0.257823	to	-0.00493043	0.0424577	0.999274
ILMN_3249059	SNHG12	-0.131278	0.0449752	-0.225095	to	-0.0374614	0.008488	0.999274
ILMN_3224952	RPS16	-0.131006	0.0559369	-0.247688	to	-0.0143233	0.0296403	0.999274
ILMN_1687213	FAM167A	-0.130842	0.0507722	-0.236751	to	-0.0249329	0.0179978	0.999274
ILMN_1706990	ZNF271	-0.130708	0.0554318	-0.246337	to	-0.0150799	0.028667	0.999274
ILMN_1668582	CRBN	-0.129853	0.0594423	-0.253847	to	-0.0058584	0.041	0.999274
ILMN_3237627	LOC154761	-0.129622	0.0562922	-0.247045	to	-0.0121983	0.0321695	0.999274
ILMN_2369785	SNRPD2	-0.129601	0.0603848	-0.255561	to	-0.00363996	0.0443042	0.999274
ILMN_2080760	SNX22	-0.129327	0.0529505	-0.23978	to	-0.018874	0.0240003	0.999274
ILMN_1686610	APBA3	-0.129209	0.0591902	-0.252677	to	-0.00574006	0.0411318	0.999274
ILMN_1785113	MUT	-0.129087	0.055682	-0.245237	to	-0.0129359	0.031143	0.999274
ILMN_1725090	CTHRC1	-0.128386	0.0506563	-0.234053	to	-0.0227184	0.0197245	0.999274
ILMN_1671969	UGP2	-0.128302	0.0562226	-0.245581	to	-0.011024	0.0335724	0.999274
ILMN_1729816	VDAC3	-0.127916	0.0426846	-0.216955	to	-0.0388778	0.00712737	0.999274
ILMN_1812940	TRMT1	-0.127836	0.0568287	-0.246379	to	-0.00929359	0.0359011	0.999274
ILMN_1691090	MPV17	-0.12768	0.049584	-0.23111	to	-0.0242496	0.0180761	0.999274
ILMN_2403851	GGA1	-0.12738	0.0497471	-0.231151	to	-0.0236092	0.0186487	0.999274
ILMN_1717063	FBXO9	-0.126958	0.046968	-0.224931	to	-0.0289844	0.0136857	0.999274
ILMN_1811364	NA	-0.126796	0.0543644	-0.240198	to	-0.013394	0.0302451	0.999274
ILMN_1770850	PNMA1	-0.12544	0.0549948	-0.240157	to	-0.0107227	0.0336488	0.999274
ILMN_1697820	HINT2	-0.125019	0.0539749	-0.237609	to	-0.0124297	0.0312747	0.999274
ILMN_1800750	ZNF692	-0.124599	0.0564795	-0.242413	to	-0.0067848	0.0392382	0.999274
ILMN_1669878	GUSB	-0.123459	0.0571868	-0.242749	to	-0.00416918	0.0431885	0.999274
ILMN_2094952	NUAK2	-0.123393	0.0510799	-0.229944	to	-0.0168425	0.025395	0.999274
ILMN_1755657	RASIP1	-0.122921	0.0347197	-0.195345	to	-0.0504965	0.00205376	0.999274
ILMN_3299478	RPS15	-0.122554	0.0561994	-0.239784	to	-0.0053242	0.0413192	0.999274
ILMN_1762225	DDX49	-0.122497	0.0492164	-0.225161	to	-0.0198339	0.0217398	0.999274
ILMN_2337241	RPS15A	-0.122413	0.0542996	-0.23568	to	-0.00914625	0.0355409	0.999274
ILMN_1722838	MRPL46	-0.122325	0.0329065	-0.190967	to	-0.0536832	0.00136109	0.999274
ILMN_3238274	BTBD2	-0.122234	0.0544131	-0.235738	to	-0.00873067	0.0361294	0.999274
ILMN_1664537	USP11	-0.121815	0.0577498	-0.242279	to	-0.00135049	0.0477161	0.999274
ILMN_1793201	HAGHL	-0.121451	0.0511533	-0.228155	to	-0.0147468	0.0277081	0.999274
ILMN_3213531	NA	-0.121112	0.0373233	-0.198967	to	-0.0432571	0.00405728	0.999274
ILMN_1697735	EWSR1	-0.120787	0.0559054	-0.237404	to	-0.00417058	0.0430406	0.999274
ILMN_2323774	RPAIN	-0.120753	0.0519521	-0.229123	to	-0.0123831	0.0307543	0.999274
ILMN_1662438	SOD1	-0.120573	0.0512063	-0.227388	to	-0.013759	0.0288683	0.999274
ILMN_1658835	CAV2	-0.120252	0.0362155	-0.195796	to	-0.0447078	0.00341227	0.999274
ILMN_1670723	MSL3	-0.120217	0.0556775	-0.236359	to	-0.00407602	0.0431621	0.999274
ILMN_1722894	ZNRD1	-0.119973	0.0534366	-0.23144	to	-0.00850609	0.0362238	0.999274
ILMN_1726603	ATP5I	-0.119102	0.0563193	-0.236582	to	-0.00162176	0.0472013	0.999274
ILMN_1774196	URM1	-0.118921	0.0523797	-0.228184	to	-0.00965936	0.0343908	0.999274
ILMN_1786108	TUT1	-0.118715	0.0482839	-0.219433	to	-0.0179964	0.0231861	0.999274
ILMN_2290618	SEC22C	-0.118562	0.0458487	-0.214201	to	-0.022923	0.0176556	0.999274
ILMN_1791889	C6orf25	-0.118478	0.0563635	-0.23605	to	-0.000905391	0.0484208	0.999274
ILMN_1814589	KIF22	-0.118468	0.0466751	-0.21583	to	-0.0211053	0.0195689	0.999274
ILMN_1786823	ICAM2	-0.118388	0.0467229	-0.21585	to	-0.0209253	0.0197508	0.999274
ILMN_1696254	CYB5D2	-0.11836	0.0388307	-0.199359	to	-0.0373605	0.00634852	0.999274
ILMN_1703036	WRNIP1	-0.118188	0.0485023	-0.219362	to	-0.0170139	0.0242897	0.999274
ILMN_3262025	RPL15	-0.117316	0.0507636	-0.223207	to	-0.011425	0.0316159	0.999274
ILMN_2135798	NR2C2AP	-0.117177	0.0552371	-0.2324	to	-0.00195488	0.0465806	0.999274
ILMN_1781680	DAP3	-0.117166	0.0469169	-0.215033	to	-0.0192992	0.0213557	0.999274
ILMN_2364768	MYLK	-0.117149	0.0528407	-0.227372	to	-0.00692482	0.0383728	0.999274
ILMN_1706246	CCT5	-0.116857	0.0308041	-0.181113	to	-0.0526004	0.00113957	0.999274
ILMN_1663407	SURF1	-0.116554	0.0514519	-0.22388	to	-0.00922678	0.0347531	0.999274
ILMN_1655509	ASAH1	-0.116388	0.027619	-0.174	to	-0.0587757	0.00042647	0.999274
ILMN_1775664	FLJ12334	-0.115696	0.0472675	-0.214294	to	-0.0170976	0.0237336	0.999274
ILMN_3290497	NA	-0.115519	0.0479251	-0.215489	to	-0.015549	0.0256796	0.999274
ILMN_1683498	RPL7A	-0.115031	0.03707	-0.192358	to	-0.0377044	0.00560564	0.999274
ILMN_1742798	TRA2B	-0.11448	0.0431854	-0.204563	to	-0.0243969	0.0153364	0.999274
ILMN_1705848	FAM104B	-0.113906	0.0475619	-0.213118	to	-0.0146936	0.0265321	0.999274
ILMN_1811330	FAM134B	-0.113836	0.0523319	-0.222998	to	-0.00467347	0.0417774	0.999274
ILMN_1710979	ANKRD39	-0.113772	0.0508413	-0.219825	to	-0.00771861	0.0367754	0.999274
ILMN_1794132	NDUFS8	-0.113505	0.0535592	-0.225227	to	-0.00178195	0.0467794	0.999274
ILMN_1747556	CDK9	-0.113418	0.0538769	-0.225803	to	-0.00103289	0.0481206	0.999274
ILMN_1689445	POLR2H	-0.112892	0.0496635	-0.216488	to	-0.00929545	0.0341957	0.999274
ILMN_1676393	ATP5G1	-0.112816	0.0511548	-0.219524	to	-0.00610931	0.0392943	0.999274
ILMN_1688727	METTL23	-0.112802	0.0424901	-0.201435	to	-0.0241694	0.0152071	0.999274
ILMN_1662619	TFPI	-0.112723	0.0506022	-0.218277	to	-0.00716846	0.0375488	0.999274
ILMN_3225634	NA	-0.111939	0.0297452	-0.173986	to	-0.0498912	0.001223	0.999274
ILMN_2089977	FKBP9L	-0.111812	0.0468297	-0.209497	to	-0.0141271	0.0269406	0.999274
ILMN_1714167	CYB5A	-0.11147	0.0437089	-0.202645	to	-0.0202945	0.0190655	0.999274
ILMN_1750658	HAX1	-0.11141	0.0495138	-0.214694	to	-0.00812637	0.0358578	0.999274
ILMN_3231558	PILRB	-0.111384	0.0408076	-0.196507	to	-0.0262604	0.0129159	0.999274
ILMN_1737110	LOC100505650	-0.111162	0.0308534	-0.175521	to	-0.0468026	0.00177634	0.999274
ILMN_1661454	DGKA	-0.110291	0.0508997	-0.216466	to	-0.00411562	0.0424989	0.999274
ILMN_1908547	NA	-0.109784	0.0390083	-0.191154	to	-0.0284142	0.0107108	0.999274
ILMN_1730809	SLC29A2	-0.108871	0.0505984	-0.214417	to	-0.00332437	0.043822	0.999274
ILMN_1804454	FAM135A	-0.108633	0.0349461	-0.181529	to	-0.0357366	0.00553601	0.999274
ILMN_1761387	NA	-0.107948	0.0445507	-0.200879	to	-0.0150166	0.0250045	0.999274
ILMN_1767546	NA	-0.107904	0.0343047	-0.179462	to	-0.0363453	0.00509128	0.999274
ILMN_1740161	ANKRD26	-0.107647	0.0246853	-0.159139	to	-0.0561539	0.000302716	0.999274
ILMN_1681269	DYRK4	-0.107171	0.0413809	-0.19349	to	-0.020852	0.0175062	0.999274
ILMN_1684694	ANK1	-0.106756	0.0423602	-0.195117	to	-0.018394	0.0203364	0.999274
ILMN_1780546	OSM	-0.106674	0.038707	-0.187415	to	-0.0259324	0.0121863	0.999274
ILMN_3235340	ACER2	-0.106418	0.0413053	-0.19258	to	-0.0202569	0.0180232	0.999274
ILMN_1744628	FDX1L	-0.106263	0.0450736	-0.200285	to	-0.0122413	0.0286946	0.999274
ILMN_3305980	NA	-0.106165	0.0383147	-0.186088	to	-0.0262423	0.0117915	0.999274
ILMN_1712936	GCFC1	-0.105799	0.0504119	-0.210957	to	-0.000641943	0.0487444	0.999274
ILMN_1696846	LOC541471	-0.105736	0.0460451	-0.201785	to	-0.00968773	0.0325923	0.999274
ILMN_1739257	EIF3E	-0.105304	0.0481477	-0.205739	to	-0.00487004	0.0407846	0.999274
ILMN_1882512	NA	-0.105147	0.0339817	-0.176032	to	-0.0342629	0.00571908	0.999274
ILMN_1663002	STOML2	-0.105129	0.0418496	-0.192426	to	-0.0178324	0.0206928	0.999274
ILMN_2043553	PROKR2	-0.104945	0.0392812	-0.186884	to	-0.0230059	0.0146588	0.999274
ILMN_1777980	NA	-0.104619	0.0449086	-0.198296	to	-0.010941	0.0304186	0.999274
ILMN_1745239	NA	-0.103426	0.0463534	-0.200118	to	-0.00673468	0.0372708	0.999274
ILMN_3181310	LOC100128857	-0.103084	0.040834	-0.188262	to	-0.0179062	0.0201506	0.999274
ILMN_1658083	ABT1	-0.102849	0.0484958	-0.204009	to	-0.00168832	0.0466346	0.999274
ILMN_2175465	RSL24D1	-0.102373	0.0417621	-0.189488	to	-0.0152592	0.0235499	0.999274
ILMN_2385278	DCAF4	-0.10231	0.0479935	-0.202423	to	-0.00219768	0.0456168	0.999274
ILMN_1759157	LINC00202	-0.101929	0.0410425	-0.187542	to	-0.0163159	0.0219941	0.999274
ILMN_1654773	CASK	-0.101811	0.0394312	-0.184063	to	-0.0195589	0.0178066	0.999274
ILMN_1659082	ZCRB1	-0.101612	0.0469981	-0.199648	to	-0.0035756	0.042912	0.999274
ILMN_3307616	EPHA10	-0.100841	0.0395304	-0.1833	to	-0.0183821	0.0190367	0.999274
ILMN_1805512	WDR13	-0.0983881	0.0460569	-0.194461	to	-0.00231502	0.0452078	0.999274
ILMN_1690708	SPTBN1	-0.0979777	0.0379621	-0.177165	to	-0.01879	0.0178472	0.999274
ILMN_1679640	FXR1	-0.097797	0.0454203	-0.192542	to	-0.00305196	0.04369	0.999274
ILMN_1909247	NA	-0.0974805	0.0463094	-0.19408	to	-0.000880688	0.0481354	0.999274
ILMN_1874506	LOC100507316	-0.095908	0.0364452	-0.171931	to	-0.0198846	0.0159946	0.999274
ILMN_1659894	SLC25A26	-0.0958583	0.0403851	-0.1801	to	-0.0116166	0.0277454	0.999274
ILMN_1710954	FBXL19-AS1	-0.095777	0.0361821	-0.171252	to	-0.0203025	0.0154641	0.999274
ILMN_3232159	NA	-0.0956028	0.0376384	-0.174115	to	-0.0170905	0.0194894	0.999274
ILMN_1682147	HOOK2	-0.0954592	0.0425988	-0.184319	to	-0.00659972	0.0365415	0.999274
ILMN_3222586	LINC00115	-0.0949341	0.0315207	-0.160685	to	-0.0291831	0.00689027	0.999274
ILMN_1786036	GPATCH2	-0.0948844	0.0427292	-0.184016	to	-0.00575276	0.0380928	0.999274
ILMN_1722156	RWDD2A	-0.0947363	0.0326066	-0.162753	to	-0.02672	0.00874735	0.999274
ILMN_1815190	METTL1	-0.0943329	0.0431497	-0.184342	to	-0.00432433	0.0408618	0.999274
ILMN_1662232	DCTN2	-0.094313	0.0436281	-0.18532	to	-0.0033065	0.0429373	0.999274
ILMN_1752952	MMP28	-0.0942267	0.0411508	-0.180066	to	-0.00838758	0.0330388	0.999274
ILMN_1772951	ST6GALNAC1	-0.0941723	0.0407156	-0.179104	to	-0.00924101	0.0314913	0.999274
ILMN_1857017	SNX8	-0.0939282	0.0449046	-0.187598	to	-0.000258844	0.0494281	0.999274
ILMN_1690036	LOC554206	-0.0934569	0.0440929	-0.185433	to	-0.00148071	0.0467502	0.999274
ILMN_1658175	GGA1	-0.0930333	0.0306124	-0.15689	to	-0.0291769	0.00647934	0.999274
ILMN_3236634	MYADML2	-0.0928794	0.038612	-0.173423	to	-0.0123362	0.025949	0.999274
ILMN_2047354	LINC00467	-0.0925761	0.0391475	-0.174236	to	-0.0109158	0.0282623	0.999274
ILMN_1848461	NA	-0.0918491	0.0363445	-0.167662	to	-0.0160358	0.0200342	0.999274
ILMN_1813955	SERTAD3	-0.0915916	0.035596	-0.165844	to	-0.0173396	0.0181518	0.999274
ILMN_1771870	FAM98C	-0.0910242	0.0418565	-0.178335	to	-0.00371297	0.041828	0.999274
ILMN_1737283	TMSB15B	-0.0904337	0.0421529	-0.178363	to	-0.00250431	0.044382	0.999274
ILMN_1768202	ANKRD24	-0.0901141	0.0385036	-0.170431	to	-0.00979705	0.0297405	0.999274
ILMN_1810832	ZNF343	-0.0900354	0.0399742	-0.17342	to	-0.00665072	0.0356922	0.999274
ILMN_1671217	RPS15	-0.0899257	0.0369566	-0.167016	to	-0.0128356	0.0244687	0.999274
ILMN_1856564	LOC100506681	-0.0899253	0.034899	-0.162723	to	-0.0171274	0.0180096	0.999274
ILMN_1790106	PLP1	-0.0892037	0.0385937	-0.169709	to	-0.00869865	0.0315944	0.999274
ILMN_1724497	ABI2	-0.0888209	0.04246	-0.177391	to	-0.000250847	0.0494139	0.999274
ILMN_2070355	SDHAF1	-0.0887311	0.0400863	-0.17235	to	-0.00511258	0.0386491	0.999274
ILMN_1891368	NA	-0.0883195	0.0340593	-0.159366	to	-0.0172731	0.0173839	0.999274
ILMN_1779256	ARMC2	-0.0873929	0.0304905	-0.150995	to	-0.0237907	0.00954618	0.999274
ILMN_1777221	NA	-0.0867528	0.0395934	-0.169343	to	-0.00416233	0.0404559	0.999274
ILMN_1796926	PABPC5	-0.0866825	0.0390283	-0.168094	to	-0.005271	0.0380599	0.999274
ILMN_1777113	NEURL2	-0.0864376	0.0216722	-0.131645	to	-0.0412302	0.000722847	0.999274
ILMN_1851610	NA	-0.0861959	0.0399807	-0.169594	to	-0.0027975	0.0434455	0.999274
ILMN_1772466	SH2D3A	-0.0853582	0.0313074	-0.150664	to	-0.0200521	0.0130019	0.999274
ILMN_3266128	RPL13A	-0.0850861	0.0372573	-0.162803	to	-0.0073688	0.0334543	0.999274
ILMN_1887017	NA	-0.0848763	0.0363313	-0.160662	to	-0.00909061	0.030004	0.999274
ILMN_1775467	OR2T12	-0.0846175	0.0294249	-0.145997	to	-0.0232382	0.00934682	0.999274
ILMN_1861652	NA	-0.0841329	0.0262681	-0.138927	to	-0.0293386	0.004467	0.999274
ILMN_1717975	CYHR1	-0.0840787	0.0247957	-0.135802	to	-0.0323558	0.00290185	0.999274
ILMN_1702635	KLHDC10	-0.0837523	0.026673	-0.139391	to	-0.0281134	0.00515517	0.999274
ILMN_1702496	LOC441461	-0.0837176	0.0335532	-0.153708	to	-0.0137268	0.0214583	0.999274
ILMN_3251477	RG9MTD3	-0.0836411	0.0378121	-0.162516	to	-0.00476643	0.0387664	0.999274
ILMN_1759660	NA	-0.0832358	0.0380214	-0.162547	to	-0.00392458	0.0406131	0.999274
ILMN_1735877	EFEMP1	-0.0828658	0.0288598	-0.143066	to	-0.0226653	0.00943856	0.999274
ILMN_1839994	NA	-0.0827851	0.0330942	-0.151818	to	-0.0137519	0.0211656	0.999274
ILMN_1655525	FLCN	-0.0827541	0.0376991	-0.161393	to	-0.00411515	0.0401253	0.999274
ILMN_1877818	NA	-0.082303	0.0390896	-0.163842	to	-0.000763554	0.0480857	0.999274
ILMN_1861766	NA	-0.0822297	0.0344188	-0.154026	to	-0.0104333	0.0268581	0.999274
ILMN_1733135	TFAP2A	-0.0822034	0.0378473	-0.161151	to	-0.00325533	0.0420573	0.999274
ILMN_1744381	SERPINE1	-0.0817903	0.0312603	-0.146998	to	-0.0165824	0.0165285	0.999274
ILMN_1880704	NA	-0.0815346	0.0306113	-0.145389	to	-0.0176805	0.0149197	0.999274
ILMN_1888074	NA	-0.0811356	0.0204339	-0.12376	to	-0.0385111	0.000753527	0.999274
ILMN_1751351	C6orf132	-0.0810377	0.032271	-0.148354	to	-0.0137215	0.0207333	0.999274
ILMN_1723793	PALB2	-0.0806368	0.0378619	-0.159615	to	-0.00165812	0.0458005	0.999274
ILMN_2099249	MTERF	-0.0803123	0.0359346	-0.155271	to	-0.00535399	0.0369891	0.999274
ILMN_1669624	LINS	-0.0803061	0.0322056	-0.147486	to	-0.0131264	0.0215281	0.999274
ILMN_1784534	SELS	-0.0802807	0.0298865	-0.142623	to	-0.0179385	0.0142006	0.999274
ILMN_1717990	CALD1	-0.0801764	0.0348005	-0.152769	to	-0.00758392	0.0320876	0.999274
ILMN_1680018	RIPK4	-0.0795658	0.0298883	-0.141912	to	-0.01722	0.0149664	0.999274
ILMN_1749738	NECAB3	-0.0794255	0.0275253	-0.136842	to	-0.0220088	0.00914412	0.999274
ILMN_2278265	PAOX	-0.0792918	0.0295118	-0.140852	to	-0.0177312	0.014182	0.999274
ILMN_1782994	WBP11P1	-0.0792538	0.0296282	-0.141057	to	-0.0174505	0.0145533	0.999274
ILMN_1743256	NA	-0.0786924	0.0286532	-0.138462	to	-0.0189229	0.0124452	0.999274
ILMN_1702235	NA	-0.0786277	0.0317992	-0.14496	to	-0.0122958	0.0225089	0.999274
ILMN_3236211	DGCR11	-0.0782283	0.0263228	-0.133137	to	-0.0233198	0.00753774	0.999274
ILMN_1838659	NA	-0.0780749	0.0360358	-0.153244	to	-0.00290563	0.0425183	0.999274
ILMN_1798838	CTTN	-0.0780609	0.023512	-0.127106	to	-0.0290156	0.00341555	0.999274
ILMN_1687707	NA	-0.0780491	0.0325979	-0.146047	to	-0.0100511	0.0265657	0.999274
ILMN_1822220	LOC100507521	-0.0779912	0.0348566	-0.150701	to	-0.00528164	0.0367975	0.999274
ILMN_1743130	PTGFRN	-0.077872	0.0308695	-0.142265	to	-0.0134793	0.020231	0.999274
ILMN_1709377	ZNF28	-0.077744	0.0354046	-0.151597	to	-0.00389133	0.0400639	0.999274
ILMN_1769478	SPATA24	-0.0777424	0.0350517	-0.150859	to	-0.0046259	0.0383005	0.999274
ILMN_2391355	STAMBP	-0.0776627	0.0372293	-0.155322	to	-3.6178e-06	0.0499903	0.999274
ILMN_3307196	FLJ14107	-0.0766545	0.0367312	-0.153274	to	-3.45897e-05	0.0499062	0.999274
ILMN_1664660	NA	-0.0761442	0.0213919	-0.120767	to	-0.0315216	0.00196465	0.999274
ILMN_1805662	NA	-0.0759606	0.0335378	-0.145919	to	-0.00600188	0.0347796	0.999274
ILMN_1789807	NA	-0.0754741	0.0321064	-0.142447	to	-0.00850142	0.0291051	0.999274
ILMN_1764166	BCKDHB	-0.0748013	0.0349779	-0.147764	to	-0.00183862	0.0449988	0.999274
ILMN_3257004	LOC100130476	-0.0747874	0.0340132	-0.145738	to	-0.00383708	0.0398279	0.999274
ILMN_1719646	ZIK1	-0.0745172	0.0315368	-0.140302	to	-0.00873264	0.0283769	0.999274
ILMN_2398408	TCEAL1	-0.0743306	0.0312164	-0.139447	to	-0.00921441	0.0273104	0.999274
ILMN_1874172	NA	-0.0742192	0.0312778	-0.139464	to	-0.00897489	0.0277864	0.999274
ILMN_1855058	NA	-0.0740877	0.0344797	-0.146011	to	-0.00216442	0.0440818	0.999274
ILMN_1765066	NA	-0.0740458	0.0321552	-0.14112	to	-0.00697118	0.0321628	0.999274
ILMN_1844290	NA	-0.0737635	0.0348097	-0.146375	to	-0.00115176	0.0467966	0.999274
ILMN_1727965	ALDH3B1	-0.0736487	0.0332894	-0.143089	to	-0.00420821	0.0387381	0.999274
ILMN_1754990	RPS27A	-0.072556	0.0257773	-0.126326	to	-0.0187856	0.0107025	0.999274
ILMN_1654141	ZDHHC20	-0.0724777	0.0257512	-0.126194	to	-0.0187617	0.0107069	0.999274
ILMN_1667298	C17orf108	-0.072399	0.0338226	-0.142952	to	-0.00184623	0.0448159	0.999274
ILMN_3297872	NA	-0.0719232	0.0291805	-0.132793	to	-0.0110537	0.0228884	0.999274
ILMN_1682008	TCF19	-0.0717459	0.0234392	-0.120639	to	-0.0228527	0.00616692	0.999274
ILMN_1892859	ONECUT2	-0.0717136	0.0226644	-0.118991	to	-0.0244365	0.00487913	0.999274
ILMN_1803313	NA	-0.0714913	0.0325058	-0.139297	to	-0.00368535	0.0397822	0.999274
ILMN_1665621	HSF1	-0.0712605	0.0301872	-0.13423	to	-0.00829108	0.0285108	0.999274
ILMN_1808984	NA	-0.0711712	0.0233088	-0.119793	to	-0.0225499	0.00627293	0.999274
ILMN_1908530	NA	-0.0711354	0.032105	-0.138105	to	-0.00416561	0.038475	0.999274
ILMN_1751346	ERBB3	-0.0710137	0.0305561	-0.134752	to	-0.00727487	0.0307718	0.999274
ILMN_1653443	CDK2	-0.0708567	0.0314853	-0.136534	to	-0.00517955	0.0358296	0.999274
ILMN_1790202	C1orf35	-0.0708354	0.0337395	-0.141215	to	-0.000456179	0.0486678	0.999274
ILMN_1849418	NA	-0.0707611	0.0282761	-0.129744	to	-0.0117783	0.02112	0.999274
ILMN_1839740	NA	-0.0705324	0.026559	-0.125933	to	-0.0151314	0.0151771	0.999274
ILMN_3183213	LINC00473	-0.0703398	0.0301026	-0.133133	to	-0.00754685	0.0299734	0.999274
ILMN_1692429	PQBP1	-0.0700635	0.0334081	-0.139752	to	-0.00037535	0.0488907	0.999274
ILMN_1795159	NA	-0.0694702	0.0281029	-0.128092	to	-0.0108486	0.0225394	0.999274
ILMN_1652763	C4orf52	-0.0694531	0.0319006	-0.135997	to	-0.00290956	0.0416164	0.999274
ILMN_1772155	ZNF536	-0.0687025	0.0305849	-0.132501	to	-0.00490353	0.0361388	0.999274
ILMN_1910146	LOC100652838	-0.0685248	0.0314458	-0.13412	to	-0.00292999	0.0414505	0.999274
ILMN_1754570	KCTD8	-0.0684847	0.0271718	-0.125164	to	-0.0118054	0.0203257	0.999274
ILMN_1816948	NA	-0.0684009	0.0205899	-0.111351	to	-0.0254511	0.00339974	0.999274
ILMN_1714170	SPSB1	-0.0683107	0.0217449	-0.11367	to	-0.0229516	0.00513773	0.999274
ILMN_1748116	GEMIN8	-0.067434	0.0321098	-0.134414	to	-0.00045408	0.0486074	0.999274
ILMN_2173891	C19orf40	-0.0671669	0.0296675	-0.129052	to	-0.00528159	0.0348464	0.999274
ILMN_1759732	RFNG	-0.0670676	0.031472	-0.132717	to	-0.00141828	0.0456835	0.999274
ILMN_1902635	NA	-0.0670371	0.0267552	-0.122848	to	-0.0112267	0.0209823	0.999274
ILMN_3188005	NA	-0.0663886	0.0265578	-0.121787	to	-0.0109901	0.0212435	0.999274
ILMN_3247608	ABCB10	-0.0657279	0.0264461	-0.120894	to	-0.0105623	0.0219075	0.999274
ILMN_1683992	OXSM	-0.0655719	0.0301081	-0.128376	to	-0.00276743	0.0415566	0.999274
ILMN_1873492	NA	-0.0654999	0.0225335	-0.112504	to	-0.018496	0.00872089	0.999274
ILMN_1676555	TTC26	-0.0654821	0.0272038	-0.122228	to	-0.00873608	0.0258593	0.999274
ILMN_1793643	MRM1	-0.0652088	0.0291243	-0.125961	to	-0.00445664	0.0366847	0.999274
ILMN_1675857	COL4A6	-0.0645857	0.0220986	-0.110683	to	-0.0184889	0.00841769	0.999274
ILMN_3242967	NA	-0.0643934	0.0305588	-0.128138	to	-0.000648936	0.047922	0.999274
ILMN_2059689	TMEM54	-0.0636192	0.0263712	-0.118629	to	-0.00860989	0.0255691	0.999274
ILMN_1804775	NA	-0.063525	0.0267725	-0.119371	to	-0.00767859	0.0277941	0.999274
ILMN_1846732	NA	-0.0628929	0.0288284	-0.123028	to	-0.00275799	0.0412411	0.999274
ILMN_2404906	SGOL1	-0.0628007	0.0260138	-0.117065	to	-0.00853681	0.0254789	0.999274
ILMN_1723481	CHST3	-0.0618279	0.025139	-0.114267	to	-0.00938898	0.0231486	0.999274
ILMN_1888264	NA	-0.0613524	0.0255002	-0.114545	to	-0.00815999	0.0259214	0.999274
ILMN_1891922	NA	-0.0611649	0.0261573	-0.115728	to	-0.00660177	0.0298684	0.999274
ILMN_1740418	CYP27B1	-0.0611064	0.0247863	-0.11281	to	-0.00940308	0.0228611	0.999274
ILMN_1780987	RFXANK	-0.0608715	0.0220139	-0.106792	to	-0.0149513	0.0119417	0.999274
ILMN_3228108	NA	-0.0591532	0.0271997	-0.115891	to	-0.00241569	0.0418191	0.999274
ILMN_1764320	C8orf58	-0.0584106	0.0258735	-0.112382	to	-0.00443948	0.0353117	0.999274
ILMN_1684960	ZSWIM3	-0.0573171	0.0196417	-0.098289	to	-0.0163453	0.00850243	0.999274
ILMN_3277511	LOC100133315	-0.0570546	0.0219721	-0.102888	to	-0.0112215	0.0172504	0.999274
ILMN_1734827	MKI67	-0.0547896	0.0255133	-0.108009	to	-0.00156982	0.0441926	0.999274
ILMN_1831214	NA	-0.0547258	0.0231001	-0.102912	to	-0.00653978	0.0280107	0.999274
ILMN_1684227	GPR146	-0.0540132	0.0248859	-0.105924	to	-0.00210202	0.0421893	0.999274
ILMN_1728747	STXBP1	-0.053103	0.0229573	-0.100991	to	-0.00521492	0.0314787	0.999274
ILMN_1750102	EME1	-0.0528485	0.0242086	-0.103347	to	-0.00235018	0.0411231	0.999274
ILMN_2180315	ATG4D	-0.0525737	0.021379	-0.0971696	to	-0.00797784	0.0231644	0.999274
ILMN_1772712	UBE2J2	-0.0512486	0.0241503	-0.101625	to	-0.00087204	0.0465135	0.999274
ILMN_1915777	NA	-0.0509331	0.0196817	-0.0919883	to	-0.00987786	0.0175829	0.999274
ILMN_3244749	NA	-0.0508661	0.0202591	-0.0931258	to	-0.00860636	0.0207501	0.999274
ILMN_1662097	SLC25A43	-0.0501159	0.0223253	-0.0966856	to	-0.00354621	0.036249	0.999274
ILMN_1711888	COBL	-0.050096	0.0236409	-0.0994101	to	-0.00078201	0.0467974	0.999274
ILMN_1652242	NA	-0.05008	0.0229684	-0.0979912	to	-0.00216881	0.0413454	0.999274
ILMN_1696407	SRSF2	-0.0483587	0.0221319	-0.0945251	to	-0.00219233	0.0409583	0.999274
ILMN_1764927	CDC42EP1	-0.0468741	0.019959	-0.0885079	to	-0.00524022	0.0292416	0.999274
ILMN_1662390	ASPHD1	-0.0459519	0.0205338	-0.0887846	to	-0.00311919	0.0367688	0.999274
ILMN_1812949	NA	-0.0450951	0.0208871	-0.0886649	to	-0.00152536	0.0431777	0.999274
ILMN_1742947	SEC14L4	-0.0445979	0.0187346	-0.0836777	to	-0.00551814	0.0273469	0.999274
ILMN_1670158	FAM83A	-0.0394995	0.018794	-0.078703	to	-0.000296006	0.0484512	0.999274
ILMN_1674665	CPNE2	-0.0389863	0.0168337	-0.0741007	to	-0.00387179	0.0312932	0.999274
ILMN_1766650	FOXA1	0.0393713	0.0179675	0.0018917	to	0.0768508	0.0404429	0.999274
ILMN_1803367	MECOM	0.0403041	0.0191412	0.000376224	to	0.080232	0.048074	0.999274
ILMN_1660498	RPS27	0.0421357	0.0196073	0.00123565	to	0.0830358	0.0440599	0.999274
ILMN_2286024	CTPS2	0.0464355	0.020932	0.00277216	to	0.0900989	0.0382643	0.999274
ILMN_1701032	TFPI	0.0473917	0.019752	0.00618975	to	0.0885936	0.0262855	0.999274
ILMN_1755733	RPLP2	0.0480703	0.020293	0.00573982	to	0.0904007	0.0280259	0.999274
ILMN_2163723	KRT7	0.0518788	0.0244812	0.000811962	to	0.102946	0.0467891	0.999274
ILMN_1843101	NA	0.0521912	0.0226354	0.00497457	to	0.0994079	0.0319652	0.999274
ILMN_1742040	GDPD4	0.0530248	0.0250346	0.000803606	to	0.105246	0.0468894	0.999274
ILMN_1796749	KIF1C	0.0539984	0.0230909	0.00583168	to	0.102165	0.029858	0.999274
ILMN_1685559	NA	0.055096	0.0253762	0.00216207	to	0.10803	0.0421265	0.999274
ILMN_1815032	SOX7	0.0560822	0.0224989	0.00915036	to	0.103014	0.0215685	0.999274
ILMN_1705330	CDC42	0.0561434	0.0248207	0.00436833	to	0.107918	0.0349925	0.999274
ILMN_1668850	PCSK9	0.057799	0.0249942	0.00566202	to	0.109936	0.0315195	0.999274
ILMN_1680420	NUDT13	0.0583795	0.0278964	0.000188737	to	0.11657	0.0493293	0.999274
ILMN_1804142	SNX22	0.0586388	0.0260152	0.00437214	to	0.112906	0.0355687	0.999274
ILMN_3269652	TUBBP5	0.0595011	0.0274589	0.0022228	to	0.116779	0.0424909	0.999274
ILMN_3241081	LOC100134361	0.0596133	0.0255712	0.00627276	to	0.112954	0.0303125	0.999274
ILMN_3181420	HMGXB4	0.0600324	0.0270437	0.0036202	to	0.116445	0.0381527	0.999274
ILMN_2268381	RRBP1	0.0608953	0.0251932	0.00834319	to	0.113447	0.0253179	0.999274
ILMN_1668619	KIAA1467	0.0608958	0.0289482	0.000510976	to	0.121281	0.0482672	0.999274
ILMN_1905489	NA	0.0614018	0.0277196	0.0035798	to	0.119224	0.0385227	0.999274
ILMN_1743714	CARD10	0.061657	0.0223315	0.0150744	to	0.10824	0.0120511	0.999274
ILMN_1786281	ZSCAN12	0.0620684	0.028419	0.00278733	to	0.121349	0.0410397	0.999274
ILMN_1792353	PHC3	0.0624349	0.0231716	0.0140998	to	0.11077	0.013946	0.999274
ILMN_1855171	NA	0.0629171	0.0294775	0.00142807	to	0.124406	0.0453737	0.999274
ILMN_1698246	NA	0.0630734	0.028843	0.00290798	to	0.123239	0.0408117	0.999274
ILMN_1838836	NA	0.0631414	0.0252826	0.0104028	to	0.11588	0.0213507	0.999274
ILMN_3193999	NA	0.0642387	0.030377	0.0008733	to	0.127604	0.0472058	0.999274
ILMN_2263054	FEZ1	0.064247	0.0284093	0.0049863	to	0.123508	0.035027	0.999274
ILMN_1658684	ATP9B	0.0649714	0.0291835	0.00409565	to	0.125847	0.0376505	0.999274
ILMN_2189869	FCF1	0.06514	0.027936	0.00686656	to	0.123413	0.0302815	0.999274
ILMN_1789112	TMEM145	0.0654667	0.0284138	0.00619647	to	0.124737	0.0320774	0.999274
ILMN_2414366	KAT5	0.0658367	0.0300055	0.00324635	to	0.128427	0.0402043	0.999274
ILMN_1741837	NA	0.066225	0.02384	0.0164957	to	0.115954	0.0116103	0.999274
ILMN_1748352	CTSL2	0.0671949	0.0210526	0.0232798	to	0.11111	0.00458162	0.999274
ILMN_2275502	RAPH1	0.0674823	0.0301743	0.00453973	to	0.130425	0.0368787	0.999274
ILMN_1753584	KRT8	0.06753	0.0274663	0.0102364	to	0.124824	0.0231875	0.999274
ILMN_1857995	NA	0.0676458	0.0301758	0.00470017	to	0.130591	0.0364791	0.999274
ILMN_2152131	ACTB	0.067712	0.029	0.00721894	to	0.128205	0.0300845	0.999274
ILMN_1859573	NA	0.0693135	0.0306207	0.00543992	to	0.133187	0.0348731	0.999274
ILMN_2103685	DEPDC1B	0.0697995	0.0299664	0.00729066	to	0.132308	0.0304398	0.999274
ILMN_1755462	UGGT1	0.0699414	0.0314117	0.00441766	to	0.135465	0.0376277	0.999274
ILMN_1709747	EXOG	0.0703479	0.0314664	0.00471005	to	0.135986	0.0369366	0.999274
ILMN_1888935	NA	0.0706618	0.0322968	0.00329185	to	0.138032	0.0407202	0.999274
ILMN_3290174	MTMR9LP	0.0706855	0.032679	0.0025183	to	0.138853	0.0428268	0.999274
ILMN_1904378	NA	0.0712447	0.0339498	0.000426621	to	0.142063	0.0487608	0.999274
ILMN_1665423	ZFP91	0.0714879	0.0309643	0.00689739	to	0.136078	0.0317679	0.999274
ILMN_2382488	CTU2	0.0714993	0.0316482	0.00548245	to	0.137516	0.0351922	0.999274
ILMN_1874323	NA	0.0716487	0.0302203	0.00861024	to	0.134687	0.0279047	0.999274
ILMN_1901089	NA	0.0721811	0.0272055	0.0154313	to	0.128931	0.0152605	0.999274
ILMN_1911361	NA	0.0722636	0.0313053	0.00696182	to	0.137565	0.0317922	0.999274
ILMN_1697000	NA	0.0723621	0.031763	0.00610567	to	0.138619	0.0338405	0.999274
ILMN_3245116	GOLIM4	0.0724175	0.0297571	0.0103454	to	0.13449	0.0244508	0.999274
ILMN_1764969	NA	0.0731464	0.0300776	0.0104056	to	0.135887	0.0245391	0.999274
ILMN_1754655	TTLL5	0.0733789	0.0256158	0.0199452	to	0.126813	0.00958106	0.999274
ILMN_3274470	NA	0.0735038	0.0350071	0.000480173	to	0.146527	0.0486487	0.999274
ILMN_2219512	NPHP4	0.0739627	0.0306523	0.0100232	to	0.137902	0.0255418	0.999274
ILMN_1815718	BTRC	0.0739792	0.0313861	0.00850896	to	0.139449	0.0287233	0.999274
ILMN_3235632	ANXA2P2	0.0741265	0.0330873	0.00510755	to	0.143145	0.0365836	0.999274
ILMN_3240092	MED17	0.0742736	0.0309901	0.00962935	to	0.138918	0.0264325	0.999274
ILMN_1776552	FUBP1	0.0743348	0.0347734	0.00179883	to	0.146871	0.0450745	0.999274
ILMN_1792435	STAG1	0.0745141	0.0337493	0.00411434	to	0.144914	0.0390959	0.999274
ILMN_1675866	ARRB2	0.07454	0.0341797	0.0032425	to	0.145838	0.0413084	0.999274
ILMN_1705861	AP1M2	0.0747107	0.0308396	0.0103805	to	0.139041	0.0250294	0.999274
ILMN_3292320	KCTD9	0.0749448	0.0329649	0.00618118	to	0.143708	0.0341718	0.999274
ILMN_1779600	DSTYK	0.0751062	0.0343824	0.00338584	to	0.146827	0.0410066	0.999274
ILMN_1895897	NA	0.0751064	0.0343266	0.00350227	to	0.14671	0.0407117	0.999274
ILMN_1813148	TOM1	0.0751221	0.0327914	0.00672037	to	0.143524	0.0329624	0.999274
ILMN_1713449	TBX3	0.0753781	0.0296098	0.013613	to	0.137143	0.0192533	0.999274
ILMN_1859393	NA	0.0753875	0.0315459	0.00958397	to	0.141191	0.0268196	0.999274
ILMN_2348146	ERCC8	0.0754885	0.0335474	0.0055098	to	0.145467	0.0358493	0.999274
ILMN_1850115	NA	0.0758018	0.0296544	0.0139437	to	0.13766	0.0188252	0.999274
ILMN_1737699	NA	0.0760999	0.0339872	0.0052039	to	0.146996	0.0366778	0.999274
ILMN_1706505	COL5A1	0.0763187	0.0349111	0.00349549	to	0.149142	0.0408694	0.999274
ILMN_1807093	NA	0.0764712	0.0295526	0.0148256	to	0.138117	0.0175909	0.999274
ILMN_1658599	NA	0.076575	0.0347775	0.00403041	to	0.14912	0.0395787	0.999274
ILMN_1778629	RTEL1-TNFRSF6B	0.0766633	0.0266127	0.0211502	to	0.132176	0.0092434	0.999274
ILMN_1657673	C9orf69	0.0766926	0.0360023	0.00159307	to	0.151792	0.0457585	0.999274
ILMN_1665285	NA	0.0769304	0.0284787	0.0175249	to	0.136336	0.0137378	0.999274
ILMN_2412024	JMJD6	0.0769908	0.0368954	2.83599e-05	to	0.153953	0.0499234	0.999274
ILMN_1828556	NA	0.0772046	0.0271426	0.020586	to	0.133823	0.0100208	0.999274
ILMN_1788203	HEY1	0.0773315	0.0223736	0.0306611	to	0.124002	0.00249456	0.999274
ILMN_1813019	DNAJB4	0.0785207	0.0299688	0.0160069	to	0.141034	0.016398	0.999274
ILMN_2339655	MAPK7	0.0785571	0.0300687	0.0158349	to	0.141279	0.0166666	0.999274
ILMN_1798816	GOSR1	0.078766	0.0336736	0.00852405	to	0.149008	0.0298217	0.999274
ILMN_1673998	SSTR1	0.0787852	0.0375614	0.00043346	to	0.157137	0.0488609	0.999274
ILMN_3263601	NSFL1C	0.0789177	0.0337123	0.00859505	to	0.14924	0.029709	0.999274
ILMN_1737416	PGBD3	0.080208	0.0314638	0.0145756	to	0.14584	0.0191089	0.999274
ILMN_1757900	ZNF611	0.0807397	0.036218	0.00519028	to	0.156289	0.0374226	0.999274
ILMN_3301468	NA	0.0808291	0.0384038	0.000720269	to	0.160938	0.0481607	0.999274
ILMN_3245274	SNORD94	0.0811989	0.034702	0.0088118	to	0.153586	0.0297726	0.999274
ILMN_1831575	NA	0.0813876	0.0226501	0.0341404	to	0.128635	0.00181655	0.999274
ILMN_3241262	PABPC4L	0.0815453	0.0343063	0.00998358	to	0.153107	0.0275502	0.999274
ILMN_3242725	KIF26A	0.0817136	0.0373501	0.00380276	to	0.159624	0.0407294	0.999274
ILMN_1799104	SPAG9	0.0821019	0.0320282	0.0152923	to	0.148912	0.0185335	0.999274
ILMN_2413264	SOCS4	0.0832533	0.0351133	0.0100083	to	0.156498	0.0278981	0.999274
ILMN_1736165	MLL3	0.0832546	0.0370795	0.00590812	to	0.160601	0.0362122	0.999274
ILMN_1797116	FAM45B	0.0836813	0.0256251	0.0302282	to	0.137134	0.00386996	0.999274
ILMN_1861392	NA	0.0837968	0.0359199	0.00886915	to	0.158724	0.0302111	0.999274
ILMN_1794392	DDX3X	0.0841634	0.0341212	0.0129878	to	0.155339	0.0227994	0.999274
ILMN_1758111	PIBF1	0.0841654	0.0374431	0.00606049	to	0.16227	0.0360251	0.999274
ILMN_1854349	NA	0.08456	0.0404945	8.99994e-05	to	0.16903	0.0497788	0.999274
ILMN_1714952	ZNF703	0.0845758	0.0362944	0.00886706	to	0.160284	0.0303755	0.999274
ILMN_2231985	HSPA13	0.0851449	0.0401119	0.00147292	to	0.168817	0.0464564	0.999274
ILMN_3245693	ADAT2	0.085167	0.0394368	0.00290328	to	0.167431	0.0431262	0.999274
ILMN_1891324	NA	0.0851751	0.0394067	0.00297412	to	0.167376	0.0429648	0.999274
ILMN_1694875	APPBP2	0.0854123	0.0375823	0.00701711	to	0.163808	0.0342278	0.999274
ILMN_3289655	NA	0.0856284	0.0307068	0.0215752	to	0.149682	0.0113396	0.999274
ILMN_1803060	MAML1	0.0856985	0.0309697	0.0210968	to	0.1503	0.0118883	0.999274
ILMN_2395214	FMNL3	0.0860254	0.0334481	0.0162539	to	0.155797	0.018198	0.999274
ILMN_1799387	INO80	0.0880326	0.0385656	0.00758613	to	0.168479	0.0335287	0.999274
ILMN_1755620	IER5L	0.088121	0.0395001	0.00572527	to	0.170517	0.0372973	0.999274
ILMN_1805742	DHX37	0.0881622	0.0399231	0.00488402	to	0.17144	0.0390619	0.999274
ILMN_2338038	AK4	0.0882921	0.0367124	0.0117113	to	0.164873	0.0259759	0.999274
ILMN_2403446	ABHD2	0.0883252	0.0365644	0.0120532	to	0.164597	0.0253995	0.999274
ILMN_1803810	RRBP1	0.0886144	0.0325391	0.020739	to	0.15649	0.0130917	0.999274
ILMN_1775058	CSNK1A1	0.0888233	0.0392549	0.00693902	to	0.170708	0.0349369	0.999274
ILMN_1869034	NA	0.0891472	0.0374851	0.0109547	to	0.16734	0.0274793	0.999274
ILMN_1787830	BPIFA4P	0.0893052	0.0395612	0.006782	to	0.171828	0.0353229	0.999274
ILMN_1720656	MAPK14	0.08956	0.0420258	0.00189581	to	0.177224	0.0456793	0.999274
ILMN_1765525	WBSCR16	0.0895749	0.0335352	0.0196218	to	0.159528	0.0146768	0.999274
ILMN_1741970	JUP	0.0900486	0.0383675	0.0100154	to	0.170082	0.029334	0.999274
ILMN_1724959	SEC31A	0.0900572	0.0369127	0.0130587	to	0.167056	0.0241365	0.999274
ILMN_1789944	PGAM5	0.0901015	0.0381937	0.010431	to	0.169772	0.0286033	0.999274
ILMN_1885448	NA	0.0907153	0.0400272	0.00722002	to	0.174211	0.034678	0.999274
ILMN_1656902	HECTD3	0.0908002	0.0315249	0.0250404	to	0.15656	0.00925239	0.999274
ILMN_2139816	GPSM2	0.0908249	0.0361178	0.0154846	to	0.166165	0.0205773	0.999274
ILMN_1795927	PSPC1	0.0910789	0.0429086	0.00157303	to	0.180585	0.046462	0.999274
ILMN_1687941	RNF4	0.0911961	0.0382065	0.0114987	to	0.170894	0.0269807	0.999274
ILMN_3258356	RPSAP52	0.0913513	0.043606	0.000390786	to	0.182312	0.0491134	0.999274
ILMN_1831142	NA	0.0915146	0.03479	0.018944	to	0.164085	0.016032	0.999274
ILMN_1651336	MLYCD	0.0915977	0.0431548	0.00157836	to	0.181617	0.04647	0.999274
ILMN_1754304	SNRNP48	0.0917694	0.0413273	0.00556221	to	0.177977	0.0380962	0.999274
ILMN_1747903	DNAJC11	0.0919444	0.0371866	0.0143746	to	0.169514	0.0225145	0.999274
ILMN_1706238	CSE1L	0.092354	0.0408035	0.00723933	to	0.177469	0.03489	0.999274
ILMN_1696568	ATP2C1	0.0923756	0.0441431	0.000294645	to	0.184457	0.0493383	0.999274
ILMN_1703973	LOC642826	0.0924806	0.0297562	0.0304101	to	0.154551	0.00554413	0.999274
ILMN_1773901	STX12	0.0924837	0.0402127	0.00860139	to	0.176366	0.0323568	0.999274
ILMN_1765829	NUFIP2	0.0926455	0.0422402	0.00453408	to	0.180757	0.0402741	0.999274
ILMN_2351902	NA	0.09269	0.036748	0.0160351	to	0.169345	0.0202441	0.999274
ILMN_1709768	LOC100128818	0.0927832	0.0280172	0.0343403	to	0.151226	0.003482	0.999274
ILMN_1916025	NA	0.0928999	0.0374484	0.0147839	to	0.171016	0.0221237	0.999274
ILMN_1775348	KCNH8	0.0933424	0.0333589	0.023757	to	0.162928	0.0111029	0.999274
ILMN_2202948	BUB1	0.0935522	0.0382782	0.0137052	to	0.173399	0.0239193	0.999274
ILMN_2182335	ARID2	0.093821	0.0387508	0.0129881	to	0.174654	0.0251049	0.999274
ILMN_3243233	LOC729176	0.0938278	0.0318861	0.0273146	to	0.160341	0.00804954	0.999274
ILMN_1772645	AGK	0.0940853	0.0423446	0.00575601	to	0.182415	0.0379917	0.999274
ILMN_1782685	DDB1	0.0943726	0.0413817	0.00805194	to	0.180693	0.0336766	0.999274
ILMN_3267670	G2E3	0.0951102	0.0400861	0.011492	to	0.178728	0.0278015	0.999274
ILMN_1783771	UBE2Z	0.0952133	0.0454645	0.000375907	to	0.190051	0.0491815	0.999274
ILMN_1789123	PLK4	0.0952957	0.0406363	0.0105299	to	0.180061	0.0294513	0.999274
ILMN_1708204	COPG	0.0954349	0.0407098	0.0105158	to	0.180354	0.0295016	0.999274
ILMN_1746696	PDS5B	0.0954841	0.0432395	0.00528816	to	0.18568	0.0390648	0.999274
ILMN_1770084	TACC1	0.0956418	0.0432512	0.00542142	to	0.185862	0.0388225	0.999274
ILMN_2325394	NA	0.0957393	0.0341009	0.024606	to	0.166873	0.0108745	0.999274
ILMN_3251511	SCAF11	0.0957755	0.0441393	0.00370252	to	0.187849	0.0422392	0.999274
ILMN_1735743	FBLN7	0.0958099	0.0375163	0.0175523	to	0.174068	0.0189206	0.999274
ILMN_1789342	NDUFS2	0.0958116	0.0410763	0.0101279	to	0.181495	0.0302333	0.999274
ILMN_2086952	NA	0.0958258	0.041742	0.00875345	to	0.182898	0.0326391	0.999274
ILMN_1750641	SRCAP	0.0961213	0.0334971	0.0262475	to	0.165995	0.00947613	0.999274
ILMN_2121555	FBXO5	0.0961375	0.0409619	0.0106925	to	0.181582	0.0293342	0.999274
ILMN_1659543	NA	0.0961743	0.032534	0.0283096	to	0.164039	0.00780916	0.999274
ILMN_3248208	PGK1	0.096244	0.0329921	0.0274237	to	0.165064	0.00852059	0.999274
ILMN_1777096	NA	0.0965526	0.0385409	0.0161576	to	0.176948	0.0209991	0.999274
ILMN_1847308	NA	0.0971258	0.0421434	0.00921615	to	0.185035	0.0320371	0.999274
ILMN_2389347	NR3C1	0.0973802	0.0445914	0.00436408	to	0.190396	0.0410573	0.999274
ILMN_2088172	POLR2B	0.0976114	0.0443546	0.00508933	to	0.190134	0.0396715	0.999274
ILMN_1877068	NA	0.0978385	0.0317264	0.0316584	to	0.164019	0.00585573	0.999274
ILMN_1725300	MLL3	0.0984771	0.0450617	0.00448016	to	0.192474	0.0409278	0.999274
ILMN_1680659	C11orf63	0.0987715	0.0382344	0.0190159	to	0.178527	0.0177557	0.999274
ILMN_1814106	C9orf169	0.0988365	0.03579	0.0241798	to	0.173493	0.0120359	0.999274
ILMN_2376859	PDGFD	0.100047	0.0472725	0.00143809	to	0.198655	0.0470476	0.999274
ILMN_1743232	MICALCL	0.100089	0.0458992	0.00434535	to	0.195834	0.0413248	0.999274
ILMN_1720476	PHF2	0.101148	0.039902	0.0179137	to	0.184382	0.0197051	0.999274
ILMN_1720311	SLC25A46	0.101444	0.0420434	0.0137429	to	0.189145	0.0255483	0.999274
ILMN_1814153	IL9R	0.101889	0.0365682	0.0256093	to	0.178169	0.0113975	0.999274
ILMN_1767595	NA	0.10225	0.0399481	0.0189195	to	0.18558	0.0186882	0.999274
ILMN_1692198	GTF2IRD1	0.102443	0.0278005	0.0444521	to	0.160434	0.00146782	0.999274
ILMN_1857897	NA	0.102514	0.0423207	0.0142343	to	0.190793	0.0250428	0.999274
ILMN_2137464	DVL3	0.102546	0.0443439	0.010046	to	0.195046	0.0315185	0.999274
ILMN_3306977	IMPDH1	0.102613	0.041382	0.0162913	to	0.188934	0.0221755	0.999274
ILMN_1720477	NA	0.103042	0.0489089	0.00101987	to	0.205064	0.0479588	0.999274
ILMN_1795463	MORC4	0.103042	0.0256175	0.0496051	to	0.156479	0.000667714	0.999274
ILMN_3187497	LOC100127891	0.103432	0.0429556	0.0138279	to	0.193036	0.0258171	0.999274
ILMN_1773117	BCOR	0.103622	0.0454874	0.00873714	to	0.198507	0.0338509	0.999274
ILMN_1728305	PUM2	0.103758	0.044003	0.0119691	to	0.195546	0.0286692	0.999274
ILMN_1758642	FLJ90757	0.10378	0.0473411	0.00502805	to	0.202532	0.0403669	0.999274
ILMN_1656904	SLC1A4	0.103786	0.0347702	0.0312565	to	0.176315	0.00732024	0.999274
ILMN_2392080	DCAF6	0.103821	0.04014	0.0200907	to	0.187552	0.0176348	0.999274
ILMN_1676411	PMS2L2	0.10425	0.0402427	0.0203048	to	0.188194	0.0174815	0.999274
ILMN_1758717	SUPT6H	0.104286	0.0448396	0.0107518	to	0.19782	0.030663	0.999274
ILMN_2077733	NAA25	0.105588	0.0424589	0.01702	to	0.194155	0.0218389	0.999274
ILMN_1670664	PPP1R15B	0.105618	0.0465728	0.00846864	to	0.202767	0.0345738	0.999274
ILMN_3304691	NA	0.105778	0.0394471	0.0234928	to	0.188063	0.0143462	0.999274
ILMN_2338921	C4orf41	0.105846	0.0483881	0.00491049	to	0.206782	0.0407569	0.999274
ILMN_1762808	RAC1	0.10638	0.0440623	0.0144674	to	0.198292	0.0254695	0.999274
ILMN_1801156	RLF	0.106622	0.0479986	0.00649836	to	0.206745	0.0380342	0.999274
ILMN_3234410	NA	0.106675	0.0463459	0.009999	to	0.203351	0.0322329	0.999274
ILMN_1652209	BMS1	0.10729	0.0490487	0.00497656	to	0.209604	0.0407586	0.999274
ILMN_2133146	NUDT21	0.107617	0.0488972	0.00561884	to	0.209614	0.0396578	0.999274
ILMN_1765880	C16orf57	0.107663	0.0509571	0.00136831	to	0.213958	0.0473857	0.999274
ILMN_1675721	UBE2R2	0.108087	0.0461939	0.0117286	to	0.204446	0.0297743	0.999274
ILMN_2406335	ANKRD17	0.108353	0.0498001	0.00447156	to	0.212234	0.0417363	0.999274
ILMN_1663616	DNAJC7	0.108914	0.0486355	0.00746223	to	0.210366	0.0366538	0.999274
ILMN_1770610	MERTK	0.109137	0.051244	0.00224348	to	0.21603	0.0458017	0.999274
ILMN_1751887	PREP	0.109383	0.0379256	0.0302718	to	0.188495	0.00917263	0.999274
ILMN_1655871	NA	0.109403	0.0316259	0.0434324	to	0.175373	0.0024779	0.999274
ILMN_1755990	ATP6AP1L	0.109452	0.0494417	0.00631854	to	0.212586	0.0386287	0.999274
ILMN_1655642	FANCI	0.109964	0.0424028	0.021513	to	0.198414	0.0173764	0.999274
ILMN_1692779	PRPF39	0.110043	0.0465187	0.0130064	to	0.207079	0.0282174	0.999274
ILMN_1716057	CAPN2	0.110565	0.0466947	0.0131613	to	0.207968	0.028084	0.999274
ILMN_1718808	AKAP10	0.111057	0.0470673	0.0128762	to	0.209237	0.0285756	0.999274
ILMN_1814924	FAM55C	0.111933	0.0454851	0.0170531	to	0.206813	0.0230782	0.999274
ILMN_1727466	KCNMB4	0.112037	0.0458377	0.0164209	to	0.207652	0.0239092	0.999274
ILMN_1779190	ALKBH8	0.112117	0.0407184	0.0271798	to	0.197054	0.0122524	0.999274
ILMN_2342066	METRNL	0.112607	0.0493119	0.00974389	to	0.21547	0.0334671	0.999274
ILMN_3276016	WWP1	0.11299	0.0439193	0.0213762	to	0.204604	0.0181677	0.999274
ILMN_1680353	NSF	0.113079	0.0504283	0.00788786	to	0.218271	0.0364299	0.999274
ILMN_1724811	PARN	0.113589	0.049839	0.00962612	to	0.217551	0.0337764	0.999274
ILMN_1788211	SNX19	0.113839	0.050764	0.00794768	to	0.219731	0.0364192	0.999274
ILMN_1815107	MATR3	0.11422	0.0485558	0.0129339	to	0.215505	0.029009	0.999274
ILMN_3268993	ABCB10	0.114956	0.036883	0.03802	to	0.191893	0.00543388	0.999274
ILMN_1865639	NA	0.114973	0.0358288	0.0402353	to	0.18971	0.00440526	0.999274
ILMN_1700810	HSP90AA1	0.115043	0.0291931	0.0541472	to	0.175939	0.000808026	0.999274
ILMN_1742324	C1orf9	0.11567	0.0531116	0.00488133	to	0.226459	0.0415574	0.999274
ILMN_3235642	PRKDC	0.116172	0.0506208	0.0105785	to	0.221765	0.0326884	0.999274
ILMN_2398388	APH1A	0.116342	0.0473042	0.0176669	to	0.215017	0.023149	0.999274
ILMN_1792712	C4orf46	0.116584	0.0463734	0.0198513	to	0.213318	0.0206059	0.999274
ILMN_2391551	PROSER1	0.116856	0.0539115	0.00439858	to	0.229313	0.042436	0.999274
ILMN_3203515	EEF1A1	0.117146	0.0387843	0.0362437	to	0.198049	0.00675719	0.999274
ILMN_2058347	NT5DC1	0.118304	0.0466014	0.021095	to	0.215513	0.0195482	0.999274
ILMN_1660533	RPN1	0.118346	0.0515626	0.0107886	to	0.225904	0.032671	0.999274
ILMN_1712019	ANKRD17	0.118671	0.0492954	0.015843	to	0.2215	0.0258455	0.999274
ILMN_3238889	RPRD2	0.118825	0.0565776	0.00080614	to	0.236844	0.048597	0.999274
ILMN_1728069	NA	0.119287	0.0417751	0.0321451	to	0.206428	0.00977797	0.999274
ILMN_1815261	PDIA4	0.119443	0.0511552	0.0127355	to	0.226151	0.0300827	0.999274
ILMN_1681520	DGAT2	0.120627	0.0547734	0.00637221	to	0.234883	0.0395427	0.999274
ILMN_1684402	STXBP5	0.121441	0.0473469	0.022677	to	0.220205	0.0184741	0.999274
ILMN_1730575	GCLC	0.122046	0.0481873	0.0215295	to	0.222563	0.0197963	0.999274
ILMN_1799837	POTEM	0.12303	0.0366967	0.0464822	to	0.199578	0.00316902	0.999274
ILMN_1810176	MAP3K7	0.123192	0.0558407	0.00671023	to	0.239673	0.0392351	0.999274
ILMN_1718071	AGTPBP1	0.123429	0.0590053	0.000345902	to	0.246512	0.0494184	0.999274
ILMN_1671516	CIR1	0.12354	0.0573273	0.0039573	to	0.243123	0.0435282	0.999274
ILMN_1783170	ING3	0.123661	0.0527326	0.0136626	to	0.233659	0.0294534	0.999274
ILMN_1701289	NA	0.123898	0.0460614	0.027816	to	0.219981	0.0140872	0.999274
ILMN_2136177	CNOT6	0.124015	0.0373587	0.0460858	to	0.201944	0.00341925	0.999274
ILMN_1687743	BTBD7	0.124332	0.0456551	0.0290967	to	0.219566	0.0130929	0.999274
ILMN_1791840	RALBP1	0.124568	0.0462939	0.0280009	to	0.221135	0.0140576	0.999274
ILMN_3191922	KRT8P41	0.124701	0.0453154	0.0301745	to	0.219227	0.0122965	0.999274
ILMN_1736796	RB1CC1	0.125662	0.0564449	0.00791978	to	0.243404	0.0376529	0.999274
ILMN_2184708	LIN7C	0.126444	0.0573151	0.00688711	to	0.246002	0.0392355	0.999274
ILMN_1757011	LY75	0.126864	0.0548106	0.0125311	to	0.241197	0.0313829	0.999274
ILMN_2391976	SLC45A4	0.126867	0.0340079	0.0559274	to	0.197806	0.00132	0.999274
ILMN_1755882	RNF219	0.127322	0.0546223	0.0133816	to	0.241262	0.0303328	0.999274
ILMN_2413650	STIL	0.128414	0.0458747	0.0327206	to	0.224107	0.0110761	0.999274
ILMN_1710738	RC3H2	0.128491	0.0513687	0.0213378	to	0.235644	0.0211725	0.999274
ILMN_1696316	CPT1A	0.128512	0.0432496	0.0382951	to	0.218729	0.00754571	0.999274
ILMN_1747205	JDP2	0.129052	0.0612305	0.00132742	to	0.256777	0.0478795	0.999274
ILMN_1693311	TMBIM6	0.129745	0.0493012	0.0269045	to	0.232586	0.0159906	0.999274
ILMN_2151048	STAG1	0.13044	0.0533258	0.0192045	to	0.241676	0.0238134	0.999274
ILMN_1709101	AKAP13	0.130527	0.0552553	0.0152664	to	0.245788	0.0284135	0.999274
ILMN_1754531	AP4E1	0.130692	0.0339291	0.0599174	to	0.201467	0.000994403	0.999274
ILMN_1753243	DNAJB11	0.130824	0.0423144	0.0425576	to	0.21909	0.00575196	0.999274
ILMN_1718206	KIAA0100	0.131633	0.0446743	0.0384439	to	0.224822	0.0079794	0.999274
ILMN_2147471	PI4K2B	0.132152	0.0586552	0.00979915	to	0.254504	0.0356417	0.999274
ILMN_1765696	KIAA0355	0.132481	0.0523126	0.0233592	to	0.241603	0.0198073	0.999274
ILMN_1792305	ZNF318	0.13255	0.0411925	0.0466239	to	0.218476	0.00431694	0.999274
ILMN_3244579	HNRNPC	0.132911	0.0599361	0.00788692	to	0.257936	0.0383307	0.999274
ILMN_1738987	HS2ST1	0.132939	0.0468336	0.0352461	to	0.230633	0.010152	0.999274
ILMN_2230592	MRPL3	0.133403	0.0508124	0.0274106	to	0.239396	0.0162096	0.999274
ILMN_1755909	C20orf11	0.133811	0.0631292	0.00212542	to	0.265496	0.0467421	0.999274
ILMN_3245015	LOC440563	0.135175	0.0363636	0.0593216	to	0.211028	0.00136122	0.999274
ILMN_2122669	TOPORS	0.135265	0.055018	0.0204991	to	0.25003	0.0231926	0.999274
ILMN_1703330	FEM1C	0.135909	0.0584947	0.0138907	to	0.257926	0.030811	0.999274
ILMN_3224907	EEF1A1	0.136038	0.0525554	0.0264097	to	0.245667	0.017559	0.999274
ILMN_2130078	CDKN2AIPNL	0.137491	0.0626218	0.00686475	to	0.268118	0.0400874	0.999274
ILMN_2052383	R3HDM1	0.138613	0.0537165	0.0265627	to	0.250664	0.0178654	0.999274
ILMN_3199780	CAP1	0.138665	0.0619837	0.00936905	to	0.267961	0.0368255	0.999274
ILMN_1807945	ANP32A	0.138677	0.0656584	0.00171618	to	0.275638	0.0474536	0.999274
ILMN_1673566	ADAMTS1	0.140109	0.056402	0.0224569	to	0.257762	0.021965	0.999274
ILMN_1793616	RNF38	0.140856	0.0667394	0.00163968	to	0.280072	0.0476031	0.999274
ILMN_1787591	XPA	0.140956	0.0425574	0.0521832	to	0.229729	0.00347801	0.999274
ILMN_2080637	ZBTB44	0.141541	0.0628854	0.0103648	to	0.272718	0.0358065	0.999274
ILMN_3241758	POTEF	0.14157	0.0451873	0.0473113	to	0.235829	0.00523783	0.999274
ILMN_3236373	MSL2	0.141868	0.0617654	0.0130272	to	0.270708	0.0325574	0.999274
ILMN_1684929	TOPBP1	0.142157	0.0577106	0.0217751	to	0.26254	0.0229609	0.999274
ILMN_3251227	TBC1D22A	0.14245	0.0533335	0.0311982	to	0.253702	0.0146815	0.999274
ILMN_1708164	EIF3A	0.142646	0.0466655	0.045303	to	0.239988	0.00622541	0.999274
ILMN_2113016	C17orf39	0.143106	0.0439608	0.0514058	to	0.234807	0.00396212	0.999274
ILMN_1690136	NIPBL	0.143183	0.0454691	0.0483361	to	0.23803	0.00505011	0.999274
ILMN_1820767	ZEB2	0.143301	0.0589433	0.0203476	to	0.266255	0.0245781	0.999274
ILMN_1663430	LOC648987	0.143608	0.0411062	0.0578622	to	0.229354	0.00228883	0.999274
ILMN_1732705	HCFC1	0.143783	0.0488577	0.0418676	to	0.245698	0.00804415	0.999274
ILMN_2103761	TLE4	0.14381	0.0660727	0.00598474	to	0.281635	0.0416696	0.999274
ILMN_2174729	ZNF318	0.14388	0.0603265	0.0180413	to	0.269719	0.0270886	0.999274
ILMN_1786357	NA	0.144144	0.0631641	0.0123866	to	0.275902	0.0335707	0.999274
ILMN_1695792	CUL4A	0.144972	0.0597954	0.020241	to	0.269703	0.0249287	0.999274
ILMN_3219808	NA	0.145795	0.059348	0.0219968	to	0.269592	0.0232886	0.999274
ILMN_2371440	B3GAT1	0.145986	0.0537605	0.0338438	to	0.258129	0.0133183	0.999274
ILMN_3308138	RNU4-2	0.146029	0.0653349	0.00974296	to	0.282315	0.0369792	0.999274
ILMN_2173004	RAB8B	0.14619	0.061295	0.0183305	to	0.274049	0.027089	0.999274
ILMN_1671372	NA	0.148114	0.0700722	0.00194586	to	0.294282	0.0472986	0.999274
ILMN_3204117	FAM60A	0.148405	0.0629519	0.0170894	to	0.27972	0.0287015	0.999274
ILMN_3221865	ADH5	0.148418	0.064848	0.0131477	to	0.283689	0.0331126	0.999274
ILMN_1709549	PLEKHM1	0.148897	0.0556983	0.0327128	to	0.265082	0.0146062	0.999274
ILMN_1720241	TRIP12	0.148978	0.0533535	0.0376848	to	0.260272	0.0112472	0.999274
ILMN_1682354	SNORD33	0.149903	0.0631779	0.0181166	to	0.28169	0.0277973	0.999274
ILMN_2385191	QRICH1	0.150507	0.0608096	0.0236601	to	0.277353	0.0223935	0.999274
ILMN_1720027	ZNF23	0.150591	0.0606495	0.0240787	to	0.277104	0.0220186	0.999274
ILMN_1659895	MSN	0.153737	0.0622167	0.0239555	to	0.283519	0.0225874	0.999274
ILMN_1693226	C1orf212	0.15421	0.0473739	0.0553898	to	0.25303	0.00396347	0.999274
ILMN_1787843	HSDL2	0.154787	0.0713322	0.00599065	to	0.303584	0.0422307	0.999274
ILMN_2388142	CD99L2	0.154949	0.0568587	0.0363441	to	0.273555	0.0130388	0.999274
ILMN_1766222	LARP4B	0.15511	0.0569436	0.0363282	to	0.273893	0.0130741	0.999274
ILMN_1691428	AKAP5	0.15547	0.0392762	0.0735408	to	0.237398	0.000775451	0.999274
ILMN_2081465	APLP2	0.155687	0.0591827	0.0322345	to	0.27914	0.0160272	0.999274
ILMN_1655684	SARS2	0.15643	0.0747765	0.000449012	to	0.312411	0.0494043	0.999274
ILMN_2070896	BMPR2	0.156757	0.0625416	0.0262972	to	0.287216	0.0209435	0.999274
ILMN_2399622	AP1G1	0.157377	0.0698036	0.011769	to	0.302985	0.0355291	0.999274
ILMN_1726175	ITGAX	0.157539	0.0404282	0.0732073	to	0.241871	0.000895519	0.999274
ILMN_2059549	SYK	0.159309	0.0718922	0.00934455	to	0.309274	0.0384569	0.999274
ILMN_1885728	KIAA1147	0.159689	0.0735185	0.00633222	to	0.313046	0.0420471	0.999274
ILMN_1685371	SUMF2	0.159917	0.056396	0.0422772	to	0.277557	0.0102183	0.999274
ILMN_2171640	UBR3	0.16061	0.046613	0.0633773	to	0.257843	0.00255742	0.999274
ILMN_2191331	RPS4Y2	0.16111	0.0716516	0.0116476	to	0.310573	0.0359733	0.999274
ILMN_1666545	GCNT1	0.161312	0.0773213	2.27653e-05	to	0.322601	0.0499706	0.999274
ILMN_2401057	CANX	0.16165	0.0726648	0.0100736	to	0.313226	0.0377825	0.999274
ILMN_2101928	HNRNPH1	0.161702	0.0590733	0.0384778	to	0.284927	0.0126954	0.999274
ILMN_1681845	PAPD4	0.162937	0.0618557	0.0339082	to	0.291965	0.0159052	0.999274
ILMN_1759252	ADD1	0.162937	0.0630297	0.0314594	to	0.294415	0.017688	0.999274
ILMN_3206827	HNRNPA3	0.163017	0.0699485	0.0171066	to	0.308927	0.0303596	0.999274
ILMN_2141157	RANBP9	0.163377	0.0470791	0.065172	to	0.261583	0.00241572	0.999274
ILMN_2258471	SLC30A5	0.165095	0.078919	0.000472787	to	0.329717	0.0494057	0.999274
ILMN_1708160	NA	0.165362	0.0559306	0.0486926	to	0.282031	0.00780153	0.999274
ILMN_3186473	LCLAT1	0.165455	0.0718441	0.0155906	to	0.315319	0.0321489	0.999274
ILMN_1800787	RFTN1	0.165649	0.064777	0.0305262	to	0.300771	0.0187829	0.999274
ILMN_1723706	GRAMD4	0.166844	0.0761428	0.00801286	to	0.325675	0.040447	0.999274
ILMN_2062524	RBBP4	0.167589	0.0657273	0.0304842	to	0.304694	0.0190864	0.999274
ILMN_2405023	PPP1CB	0.168086	0.0522532	0.0590874	to	0.277084	0.00432746	0.999274
ILMN_3205924	EIF3F	0.169091	0.0618295	0.0401172	to	0.298065	0.0127659	0.999274
ILMN_1670322	FCHO2	0.169319	0.0671574	0.0292306	to	0.309407	0.0202917	0.999274
ILMN_1665738	FLI1	0.170079	0.0758424	0.0118746	to	0.328284	0.0364185	0.999274
ILMN_1726901	KLC1	0.170843	0.058613	0.0485783	to	0.293108	0.00856684	0.999274
ILMN_3203444	CERCAM	0.170969	0.0768303	0.0107034	to	0.331234	0.0377299	0.999274
ILMN_1713759	UBE2J1	0.171099	0.0581644	0.0497698	to	0.292427	0.00806678	0.999274
ILMN_1684197	GPKOW	0.171383	0.0804089	0.00365314	to	0.339113	0.0456498	0.999274
ILMN_2113362	ARL6IP1	0.171655	0.0681889	0.0294155	to	0.313895	0.0204606	0.999274
ILMN_2362368	U2AF1	0.171734	0.0583517	0.0500145	to	0.293454	0.00804068	0.999274
ILMN_1728983	NR2C1	0.172614	0.0796197	0.00653026	to	0.338698	0.0423991	0.999274
ILMN_1720124	RCC2	0.173017	0.0778154	0.0106964	to	0.335337	0.0378732	0.999274
ILMN_1716080	CBL	0.174087	0.0651065	0.0382775	to	0.309897	0.0145871	0.999274
ILMN_3237774	ACER3	0.174314	0.0579946	0.0533393	to	0.295289	0.00698579	0.999274
ILMN_3299804	ZNF638	0.175902	0.0669745	0.0361961	to	0.315609	0.0161745	0.999274
ILMN_1684440	PXN	0.176048	0.0750192	0.0195604	to	0.332535	0.0293523	0.999274
ILMN_3246315	NA	0.176577	0.0604178	0.0505476	to	0.302606	0.00841807	0.999274
ILMN_2043109	TOP1P2	0.178673	0.0797634	0.0122895	to	0.345056	0.0366055	0.999274
ILMN_2389582	HNRNPL	0.180288	0.0837505	0.00558791	to	0.354989	0.0437318	0.999274
ILMN_3236904	LOC648740	0.18419	0.0491156	0.0817362	to	0.286643	0.001261	0.999274
ILMN_1682938	ARF3	0.184221	0.0879826	0.000692447	to	0.367749	0.0492206	0.999274
ILMN_1785785	NCOA1	0.184827	0.049625	0.081311	to	0.288343	0.00133869	0.999274
ILMN_1814305	SAMD9	0.184862	0.0699381	0.0389734	to	0.33075	0.0155947	0.999274
ILMN_3243351	LOC646214	0.186189	0.047061	0.0880217	to	0.284357	0.000779127	0.999274
ILMN_1757636	C5orf35	0.186947	0.0804674	0.0190951	to	0.354799	0.0308218	0.999274
ILMN_3260345	AGFG1	0.187538	0.0854593	0.0092728	to	0.365803	0.0401787	0.999274
ILMN_2066348	HERPUD2	0.189239	0.0882665	0.00511812	to	0.373359	0.0445098	0.999274
ILMN_3200018	NA	0.189562	0.0752586	0.0325751	to	0.346549	0.0203968	0.999274
ILMN_2203896	SMAD7	0.189784	0.0896661	0.00274351	to	0.376824	0.0470311	0.999274
ILMN_1659099	ROCK2	0.189833	0.0614831	0.0615819	to	0.318085	0.00580617	0.999274
ILMN_2153332	ATXN1	0.192153	0.0576297	0.0719399	to	0.312367	0.00330559	0.999274
ILMN_2159322	SLK	0.192703	0.081665	0.0223523	to	0.363053	0.0285674	0.999274
ILMN_1706013	FTH1	0.192931	0.0831835	0.0194132	to	0.366449	0.0310744	0.999274
ILMN_1675085	UBA6	0.194555	0.0650988	0.0587612	to	0.330349	0.00725958	0.999274
ILMN_2360028	NFATC3	0.195075	0.0790951	0.0300854	to	0.360064	0.0228124	0.999274
ILMN_1815734	FCHSD2	0.197043	0.0753325	0.0399025	to	0.354184	0.0165564	0.999274
ILMN_2231189	HIAT1	0.19771	0.0680985	0.055659	to	0.339761	0.00878916	0.999274
ILMN_2382500	MS4A14	0.198021	0.0944616	0.00097807	to	0.395065	0.0489769	0.999274
ILMN_1722218	MBOAT7	0.203154	0.0740131	0.0487658	to	0.357543	0.0124872	0.999274
ILMN_1684964	ZNF212	0.206761	0.082588	0.0344857	to	0.379037	0.0210742	0.999274
ILMN_1905548	MBNL3	0.208235	0.0843304	0.0323244	to	0.384145	0.0226704	0.999274
ILMN_2349831	DICER1	0.210901	0.0974864	0.00754829	to	0.414254	0.042795	0.999274
ILMN_2124471	SLC36A1	0.211347	0.0749138	0.055079	to	0.367614	0.0105503	0.999274
ILMN_2278561	NA	0.211405	0.0772714	0.0502196	to	0.37259	0.0127357	0.999274
ILMN_2398235	PIK3R1	0.211757	0.0905779	0.0228151	to	0.400699	0.0298997	0.999274
ILMN_1804277	SPRED1	0.211851	0.0868183	0.0307515	to	0.392951	0.0241144	0.999274
ILMN_3199755	NA	0.217213	0.0621806	0.0875064	to	0.346919	0.00229059	0.999274
ILMN_2170595	RRM2B	0.21856	0.0746884	0.0627627	to	0.374357	0.0083488	0.999274
ILMN_1703622	PPIB	0.219652	0.102559	0.00571868	to	0.433585	0.0447099	0.999274
ILMN_1736757	GNPTAB	0.220315	0.0820927	0.0490727	to	0.391557	0.0142767	0.999274
ILMN_1760089	RPS2	0.222815	0.0906944	0.03363	to	0.412	0.0232806	0.999274
ILMN_3261938	TMSB10	0.226006	0.101088	0.0151404	to	0.436872	0.0369299	0.999274
ILMN_2128358	TPP2	0.228051	0.0847053	0.0513591	to	0.404743	0.0140123	0.999274
ILMN_1746664	WSB2	0.22834	0.0998872	0.0199785	to	0.436701	0.0333005	0.999274
ILMN_1658015	MBNL2	0.231941	0.0826757	0.059483	to	0.4044	0.0109249	0.999274
ILMN_3281039	CTBP2	0.234019	0.0903979	0.0454524	to	0.422586	0.0175479	0.999274
ILMN_1762769	SPDYE7P	0.234134	0.0793174	0.0686813	to	0.399588	0.00788393	0.999274
ILMN_1770433	PIK3CG	0.234162	0.0696867	0.0887983	to	0.379526	0.00311412	0.999274
ILMN_2143250	FAR1	0.237841	0.0754394	0.0804773	to	0.395205	0.00500746	0.999274
ILMN_3230435	VOPP1	0.238128	0.0962794	0.0372923	to	0.438963	0.0224771	0.999274
ILMN_3236428	TMEM170B	0.239442	0.103076	0.0244298	to	0.454454	0.0308406	0.999274
ILMN_1751656	KLF11	0.240939	0.097326	0.0379208	to	0.443958	0.0223677	0.999274
ILMN_1662932	LCP1	0.243769	0.100022	0.035126	to	0.452411	0.0242693	0.999274
ILMN_2373556	SPAST	0.243845	0.0881755	0.0599144	to	0.427776	0.0119333	0.999274
ILMN_3178890	RPL15	0.244535	0.0853123	0.0665767	to	0.422493	0.00954359	0.999274
ILMN_2379835	SUMO1	0.245322	0.0918802	0.0536629	to	0.43698	0.0147107	0.999274
ILMN_1729019	39326	0.246965	0.104457	0.0290715	to	0.464859	0.0282934	0.999274
ILMN_3211463	HNRNPA1	0.247911	0.107431	0.0238139	to	0.472009	0.0318396	0.999274
ILMN_3259146	BST2	0.252314	0.0883091	0.068105	to	0.436524	0.00974041	0.999274
ILMN_1715715	CEBPA	0.256319	0.11467	0.0171214	to	0.495516	0.036965	0.999274
ILMN_2075436	PDIA3P	0.256395	0.0927918	0.0628344	to	0.449955	0.0119948	0.999274
ILMN_3239460	OAZ2	0.260069	0.105042	0.0409556	to	0.479182	0.0223548	0.999274
ILMN_1733802	KAT2B	0.261845	0.0965938	0.0603541	to	0.463337	0.0134564	0.999274
ILMN_1669447	PYHIN1	0.264288	0.125159	0.00321092	to	0.525365	0.0474996	0.999274
ILMN_3297996	NA	0.271625	0.123413	0.0141895	to	0.529061	0.0396526	0.999274
ILMN_3201975	NA	0.273364	0.124375	0.0139223	to	0.532806	0.0398988	0.999274
ILMN_1688698	ZEB2	0.276983	0.107025	0.0537329	to	0.500233	0.0175761	0.999274
ILMN_1723116	AMFR	0.277084	0.118041	0.030854	to	0.523314	0.0293129	0.999274
ILMN_1652787	PIK3AP1	0.28364	0.134471	0.00313885	to	0.564141	0.0477202	0.999274
ILMN_3260618	APIP	0.286959	0.0936685	0.0915696	to	0.482348	0.00613055	0.999274
ILMN_1731714	CREB5	0.28767	0.137822	0.000177965	to	0.575163	0.0498714	0.999274
ILMN_2155719	NBPF10	0.288393	0.129596	0.0180597	to	0.558725	0.0377267	0.999274
ILMN_1764163	TPM3	0.290002	0.097201	0.0872446	to	0.49276	0.00734293	0.999274
ILMN_1698100	ANXA2P1	0.295949	0.125912	0.0333002	to	0.558597	0.0291244	0.999274
ILMN_1856480	NA	0.298134	0.118959	0.0499905	to	0.546278	0.0209543	0.999274
ILMN_1791912	SIDT2	0.298653	0.11963	0.0491091	to	0.548197	0.0213941	0.999274
ILMN_1679450	NA	0.303804	0.107668	0.0792118	to	0.528397	0.0105393	0.999274
ILMN_3262348	IP6K2	0.307991	0.13432	0.0278036	to	0.588178	0.0328227	0.999274
ILMN_3305993	OAZ1	0.321741	0.0961012	0.121277	to	0.522204	0.00320334	0.999274
ILMN_1741371	TMEM8A	0.325625	0.126516	0.0617173	to	0.589532	0.0181244	0.999274
ILMN_1657790	SRSF11	0.327627	0.125189	0.0664885	to	0.588766	0.0165055	0.999274
ILMN_1811909	NA	0.351224	0.124459	0.0916062	to	0.610841	0.0105315	0.999274
ILMN_2294762	NA	0.355815	0.107772	0.131007	to	0.580624	0.00356366	0.999274
ILMN_1742025	OLFM1	0.35667	0.137669	0.0694982	to	0.643842	0.0174715	0.999274
ILMN_1778668	TAGLN	0.372574	0.173485	0.0106907	to	0.734458	0.0441843	0.999274
ILMN_1796642	NCF2	0.385132	0.16138	0.0485	to	0.721764	0.027005	0.999274
ILMN_1803742	CAPZA1	0.397941	0.169834	0.0436741	to	0.752209	0.0295726	0.999274
ILMN_1790692	GNLY	0.399943	0.184436	0.0152161	to	0.78467	0.0423577	0.999274
ILMN_3308808	MIR130A	0.424982	0.177728	0.0542492	to	0.795715	0.0267393	0.999274
ILMN_1708779	GNLY	0.432756	0.202144	0.0110909	to	0.85442	0.0447906	0.999274
ILMN_1904238	NA	0.482454	0.218064	0.0275819	to	0.937327	0.0387324	0.999274
ILMN_3200362	NA	0.489331	0.213634	0.0436972	to	0.934965	0.0329898	0.999274
ILMN_3230608	NA	0.496099	0.204738	0.0690221	to	0.923175	0.0250015	0.999274
ILMN_3299955	RPS26	0.667894	0.316574	0.00753241	to	1.32826	0.0476771	0.999274
ILMN_1657950	RPS26	0.675577	0.311484	0.0258339	to	1.32532	0.0423201	0.999274
ILMN_3291511	RPS26	0.799167	0.361096	0.0459335	to	1.5524	0.0386755	0.999274
ILMN_3242288	NA	0.97815	0.418991	0.104151	to	1.85215	0.0301067	0.999274
ILMN_1750636	RPS26	1.03332	0.484305	0.023073	to	2.04356	0.0454472	0.999274
ILMN_1677697	NA	1.03349	0.440816	0.113962	to	1.95301	0.0294883	0.999274
ILMN_3285153	NA	1.04089	0.42874	0.146558	to	1.93523	0.0247539	0.999274
ILMN_3296994	NA	1.07168	0.469498	0.0923273	to	2.05104	0.0335326	0.999274
