# Supplementary material for: Differences in peripheral blood mononuclear cell gene expression and triglyceride composition in lipoprotein subclasses in plasma triglyceride responders and non-responders to omega-3 supplementation
Source: Genes Nutr. 2019 Apr 25;14:10. doi: 10.1186/s12263-019-0633-y (PMC6485081; doi:10.1186/s12263-019-0633-y)
Supplement: Supplementary file 2 — List of significantly (p ≤ 0.05) differentially altered gene transcripts in responders compared to non-responders adjusted for age and gender. (XLSX 622 kb) [file 12263_2019_633_MOESM2_ESM.xlsx]

## Sheet: Sheet1
Illumina ID	Gene symbol	Log ratio in responders relative to non-responders	Std.Error	95 % CI			P-value	FDR q-value
ILMN_3234967	FLJ45340	-0.470534	0.136825	-0.755947	to	-0.185121	0.00259716	0.999874
ILMN_1784287	TGFBR3	-0.400863	0.146893	-0.707277	to	-0.0944501	0.0129309	0.999874
ILMN_3248352	CCDC88C	-0.374089	0.177126	-0.743567	to	-0.00461054	0.0474639	0.999874
ILMN_2378257	SDF4	-0.334844	0.157369	-0.66311	to	-0.00657788	0.0459846	0.999874
ILMN_2367710	PKN1	-0.309553	0.140503	-0.602637	to	-0.0164693	0.0394719	0.999874
ILMN_1682354	SNORD33	-0.302383	0.119805	-0.552291	to	-0.0524741	0.0201729	0.999874
ILMN_2155719	NBPF10	-0.294078	0.119482	-0.543314	to	-0.0448422	0.0230593	0.999874
ILMN_2389582	HNRNPL	-0.284471	0.0943985	-0.481383	to	-0.0875591	0.00686383	0.999874
ILMN_2354478	CYFIP2	-0.280051	0.119075	-0.528437	to	-0.0316649	0.0290362	0.999874
ILMN_2408179	PRRC2A	-0.276428	0.13131	-0.550336	to	-0.00251928	0.0481192	0.999874
ILMN_1753819	NA	-0.275174	0.0599925	-0.400317	to	-0.150032	0.000178743	0.999874
ILMN_2380801	FYN	-0.259771	0.111782	-0.492945	to	-0.0265973	0.030781	0.999874
ILMN_1684197	GPKOW	-0.256343	0.114184	-0.494526	to	-0.0181594	0.0362346	0.999874
ILMN_1678238	ZNF683	-0.253569	0.115835	-0.495196	to	-0.0119426	0.0406229	0.999874
ILMN_1796206	MLL3	-0.246692	0.116994	-0.490738	to	-0.00264623	0.0477895	0.999874
ILMN_1875342	NA	-0.242531	0.114759	-0.481914	to	-0.00314787	0.0473308	0.999874
ILMN_2143822	ZNF148	-0.242094	0.0831173	-0.415473	to	-0.0687141	0.00860686	0.999874
ILMN_1762769	SPDYE7P	-0.241055	0.0962254	-0.441778	to	-0.0403325	0.0210031	0.999874
ILMN_1768284	P2RY8	-0.236151	0.107989	-0.461412	to	-0.0108908	0.0408092	0.999874
ILMN_3308138	RNU4-2	-0.231989	0.0684667	-0.374808	to	-0.0891705	0.00291867	0.999874
ILMN_1815734	FCHSD2	-0.228476	0.104969	-0.447437	to	-0.00951479	0.041664	0.999874
ILMN_1659158	SAMD3	-0.224642	0.0991125	-0.431387	to	-0.0178974	0.0346638	0.999874
ILMN_2143250	FAR1	-0.223058	0.0954859	-0.422238	to	-0.023878	0.0300132	0.999874
ILMN_1716080	CBL	-0.220385	0.0767576	-0.380499	to	-0.0602717	0.00944147	0.999874
ILMN_1749014	ACLY	-0.20741	0.0819987	-0.378457	to	-0.036364	0.0199376	0.999874
ILMN_1686852	SSBP3	-0.196616	0.0615819	-0.325073	to	-0.0681581	0.00457121	0.999874
ILMN_1767514	ZC3H11A	-0.195579	0.0771167	-0.356442	to	-0.0347163	0.0196529	0.999874
ILMN_1655296	UTRN	-0.194022	0.092168	-0.386281	to	-0.00176288	0.0481249	0.999874
ILMN_2327795	RERE	-0.193813	0.0678778	-0.335403	to	-0.0522219	0.0097808	0.999874
ILMN_1700428	HLA-DOB	-0.193203	0.089944	-0.380822	to	-0.00558268	0.0441446	0.999874
ILMN_1751887	PREP	-0.19179	0.0557808	-0.308146	to	-0.0754329	0.00260114	0.999874
ILMN_2080637	ZBTB44	-0.190514	0.069786	-0.336085	to	-0.0449433	0.0129017	0.999874
ILMN_3200018	NA	-0.190111	0.065151	-0.326013	to	-0.0542081	0.00850502	0.999874
ILMN_1767595	NA	-0.187437	0.0588892	-0.310277	to	-0.0645959	0.00467538	0.999874
ILMN_1726597	FAM65B	-0.184924	0.0866144	-0.365598	to	-0.00424944	0.0453175	0.999874
ILMN_1778013	PDPR	-0.18392	0.0869655	-0.365327	to	-0.00251331	0.0471915	0.999874
ILMN_1777342	PREX1	-0.183305	0.0769045	-0.343725	to	-0.0228851	0.0271731	0.999874
ILMN_1765704	CDK11B	-0.180889	0.074059	-0.335374	to	-0.0264048	0.0239957	0.999874
ILMN_2405078	OSBPL8	-0.179813	0.0723018	-0.330632	to	-0.0289939	0.0218318	0.999874
ILMN_2278729	EIF3B	-0.179374	0.0813239	-0.349013	to	-0.00973542	0.0392716	0.999874
ILMN_1763036	CLCN6	-0.179351	0.0700513	-0.325476	to	-0.0332267	0.0186593	0.999874
ILMN_3248844	NA	-0.17635	0.073981	-0.330672	to	-0.0220282	0.027163	0.999874
ILMN_1745599	FLJ32255	-0.174849	0.0736264	-0.328431	to	-0.0212673	0.0276752	0.999874
ILMN_1785785	NCOA1	-0.174084	0.0662967	-0.312376	to	-0.0357912	0.016195	0.999874
ILMN_3237774	ACER3	-0.174009	0.0747703	-0.329977	to	-0.018041	0.0305674	0.999874
ILMN_1691428	AKAP5	-0.173756	0.0570304	-0.292719	to	-0.0547926	0.00636828	0.999874
ILMN_1723116	AMFR	-0.173694	0.0723805	-0.324677	to	-0.0227113	0.0262632	0.999874
ILMN_1658327	BAZ1A	-0.172999	0.077481	-0.334621	to	-0.0113762	0.0371537	0.999874
ILMN_2379734	CTBP1	-0.171983	0.0806259	-0.340166	to	-0.00380046	0.0454934	0.999874
ILMN_1693317	TTC15	-0.171968	0.0588513	-0.29473	to	-0.0492068	0.00842771	0.999874
ILMN_2137464	DVL3	-0.170642	0.0687119	-0.313972	to	-0.0273116	0.0219968	0.999874
ILMN_1655871	NA	-0.170496	0.0376531	-0.249039	to	-0.0919527	0.000204929	0.999874
ILMN_1681984	GALNT10	-0.170108	0.0704396	-0.317043	to	-0.023174	0.0254345	0.999874
ILMN_1787366	ZNF335	-0.169064	0.0666398	-0.308072	to	-0.030056	0.0196173	0.999874
ILMN_2150187	KCTD18	-0.168739	0.058599	-0.290975	to	-0.0465041	0.0092669	0.999874
ILMN_1741970	JUP	-0.168718	0.0430925	-0.258607	to	-0.0788281	0.000857681	0.999874
ILMN_3277715	SEPHS1	-0.166731	0.0662063	-0.304835	to	-0.0286268	0.0204166	0.999874
ILMN_1680104	SLC35C1	-0.165711	0.0708842	-0.313573	to	-0.0178494	0.0299044	0.999874
ILMN_1765696	KIAA0355	-0.162808	0.0532178	-0.273818	to	-0.0517977	0.00619013	0.999874
ILMN_1691466	YES1	-0.16228	0.071331	-0.311074	to	-0.0134862	0.0340621	0.999874
ILMN_1794510	FLJ32255	-0.161433	0.0499166	-0.265557	to	-0.0573087	0.0041597	0.999874
ILMN_2317730	ELMO2	-0.160061	0.0710676	-0.308306	to	-0.011817	0.0356993	0.999874
ILMN_3210491	TOMM40	-0.15883	0.0630494	-0.290348	to	-0.027311	0.0203825	0.999874
ILMN_1806818	MCM3	-0.158574	0.064923	-0.294001	to	-0.0231468	0.0239962	0.999874
ILMN_1810392	ZNHIT2	-0.157333	0.064053	-0.290945	to	-0.0237208	0.023304	0.999874
ILMN_1659099	ROCK2	-0.156817	0.0670408	-0.296661	to	-0.016972	0.0298204	0.999874
ILMN_1667657	TPP2	-0.156361	0.0639188	-0.289693	to	-0.0230285	0.0238062	0.999874
ILMN_2399622	AP1G1	-0.156081	0.0713802	-0.304978	to	-0.0071846	0.0408257	0.999874
ILMN_1770203	NA	-0.156066	0.0507001	-0.261824	to	-0.0503071	0.00593055	0.999874
ILMN_1779190	ALKBH8	-0.155799	0.0401674	-0.239587	to	-0.0720115	0.000934012	0.999874
ILMN_2101930	POLG	-0.155667	0.0616208	-0.284205	to	-0.0271277	0.0200763	0.999874
ILMN_1766222	LARP4B	-0.154473	0.063982	-0.287938	to	-0.0210094	0.0254682	0.999874
ILMN_1797428	FCRL3	-0.154174	0.0564079	-0.271839	to	-0.0365088	0.012811	0.999874
ILMN_1854833	NA	-0.153545	0.0712726	-0.302217	to	-0.00487297	0.0435862	0.999874
ILMN_1890362	NA	-0.152158	0.0678124	-0.293612	to	-0.0107038	0.0363233	0.999874
ILMN_1681520	DGAT2	-0.152152	0.0502146	-0.256898	to	-0.0474065	0.0066127	0.999874
ILMN_2089656	DIEXF	-0.151858	0.0727476	-0.303607	to	-0.000109178	0.0498505	0.999874
ILMN_1808501	SH3KBP1	-0.149667	0.0679607	-0.29143	to	-0.00790324	0.0395464	0.999874
ILMN_2326273	CHI3L2	-0.148159	0.055138	-0.263175	to	-0.0331428	0.0141737	0.999874
ILMN_1812070	ABCB1	-0.14761	0.0686721	-0.290858	to	-0.00436283	0.0440144	0.999874
ILMN_1773153	SHC1	-0.147049	0.0438082	-0.238432	to	-0.055667	0.00313968	0.999874
ILMN_1782685	DDB1	-0.146521	0.0568881	-0.265188	to	-0.0278548	0.0180535	0.999874
ILMN_3234410	NA	-0.145799	0.0481399	-0.246217	to	-0.0453805	0.00663362	0.999874
ILMN_1698968	ASXL2	-0.144859	0.0644599	-0.27932	to	-0.0103976	0.0360662	0.999874
ILMN_1670079	OMA1	-0.144765	0.0587141	-0.267241	to	-0.0222897	0.0228482	0.999874
ILMN_3225406	LOC728640	-0.144755	0.069325	-0.289364	to	-0.000145501	0.0497911	0.999874
ILMN_1847308	NA	-0.144145	0.0622451	-0.273986	to	-0.0143037	0.0313065	0.999874
ILMN_1695468	SRPK2	-0.144024	0.0596027	-0.268353	to	-0.019695	0.025357	0.999874
ILMN_1703973	LOC642826	-0.142818	0.0566077	-0.2609	to	-0.0247366	0.0202167	0.999874
ILMN_2397795	SLAIN1	-0.142427	0.0540124	-0.255095	to	-0.0297595	0.015809	0.999874
ILMN_1708204	COPG	-0.142318	0.0584562	-0.264255	to	-0.02038	0.0244003	0.999874
ILMN_1880184	NA	-0.141977	0.0637027	-0.274859	to	-0.00909543	0.037463	0.999874
ILMN_1902658	LOC92249	-0.141565	0.0656881	-0.278588	to	-0.00454232	0.0435177	0.999874
ILMN_2357015	GRK6	-0.141505	0.0523417	-0.250687	to	-0.0323217	0.0136736	0.999874
ILMN_1654735	SLCO3A1	-0.141294	0.0584584	-0.263236	to	-0.0193521	0.0253248	0.999874
ILMN_3229033	LOC732360	-0.141285	0.0627991	-0.272282	to	-0.0102886	0.0358792	0.999874
ILMN_1719622	RABEP1	-0.14092	0.0660943	-0.27879	to	-0.00304962	0.0455847	0.999874
ILMN_1851906	NA	-0.140899	0.0421815	-0.228888	to	-0.0529095	0.0032602	0.999874
ILMN_2316104	IQCB1	-0.140392	0.0565279	-0.258307	to	-0.0224768	0.02199	0.999874
ILMN_1747903	DNAJC11	-0.139164	0.0468618	-0.236916	to	-0.0414123	0.00757514	0.999874
ILMN_1724825	PCBP2	-0.138467	0.0570211	-0.257411	to	-0.0195229	0.0247254	0.999874
ILMN_1777998	ARHGAP25	-0.138439	0.0629829	-0.269819	to	-0.00705932	0.039887	0.999874
ILMN_3245148	OR7E156P	-0.137093	0.045501	-0.232007	to	-0.0421796	0.00687225	0.999874
ILMN_1752802	CLPTM1L	-0.135461	0.0614509	-0.263646	to	-0.00727708	0.0393751	0.999874
ILMN_1800590	BBS1	-0.134968	0.0532087	-0.245959	to	-0.0239766	0.0196345	0.999874
ILMN_1720965	TULP4	-0.134937	0.0510443	-0.241414	to	-0.0284609	0.0155839	0.999874
ILMN_2152465	PIP4K2A	-0.134909	0.0558798	-0.251472	to	-0.0183453	0.0254717	0.999874
ILMN_1810176	MAP3K7	-0.134352	0.0590619	-0.257553	to	-0.0111514	0.0340801	0.999874
ILMN_1760503	ZBBX	-0.131448	0.0449931	-0.225302	to	-0.0375938	0.0084386	0.999874
ILMN_3191922	KRT8P41	-0.131165	0.0488603	-0.233086	to	-0.029244	0.0142533	0.999874
ILMN_1699384	PPP2R5D	-0.13087	0.0504779	-0.236165	to	-0.0255748	0.0174025	0.999874
ILMN_2355004	HMGN3	-0.130835	0.0482597	-0.231503	to	-0.0301669	0.0134484	0.999874
ILMN_1654893	SCAMP2	-0.130209	0.0618738	-0.259276	to	-0.00114267	0.0481884	0.999874
ILMN_1746871	TNRC6C	-0.13008	0.0534661	-0.241608	to	-0.0185511	0.0244866	0.999874
ILMN_3276016	WWP1	-0.129566	0.0545991	-0.243458	to	-0.0156747	0.0277779	0.999874
ILMN_1694400	MSR1	-0.129306	0.0553276	-0.244718	to	-0.013895	0.0299462	0.999874
ILMN_3187497	LOC100127891	-0.129247	0.0615552	-0.257649	to	-0.000845282	0.0486472	0.999874
ILMN_2130078	CDKN2AIPNL	-0.128485	0.0569412	-0.247262	to	-0.00970742	0.035392	0.999874
ILMN_1887617	ILDR2	-0.12793	0.0560257	-0.244797	to	-0.0110622	0.0334774	0.999874
ILMN_1728305	PUM2	-0.127438	0.0455418	-0.222436	to	-0.0324392	0.0110998	0.999874
ILMN_1673339	NA	-0.12729	0.0603591	-0.253197	to	-0.00138336	0.0477607	0.999874
ILMN_1884442	NA	-0.127249	0.0450582	-0.221239	to	-0.0332593	0.0104825	0.999874
ILMN_1687567	CUX1	-0.127117	0.0403551	-0.211296	to	-0.0429377	0.00503927	0.999874
ILMN_3186473	LCLAT1	-0.126501	0.0551312	-0.241503	to	-0.0114994	0.032715	0.999874
ILMN_3305273	PSAT1	-0.126163	0.0576371	-0.246392	to	-0.0059336	0.0406356	0.999874
ILMN_1836827	NA	-0.12556	0.0455622	-0.220601	to	-0.0305193	0.0121897	0.999874
ILMN_1709768	LOC100128818	-0.124891	0.0500016	-0.229192	to	-0.0205891	0.0213366	0.999874
ILMN_1782782	NA	-0.124349	0.0378289	-0.203259	to	-0.0454395	0.0036834	0.999874
ILMN_1673566	ADAMTS1	-0.123275	0.037177	-0.200825	to	-0.0457249	0.00344827	0.999874
ILMN_1832114	NA	-0.123233	0.0477869	-0.222914	to	-0.0235511	0.0179295	0.999874
ILMN_2262198	PMS2CL	-0.122541	0.0474526	-0.221525	to	-0.0235564	0.0177914	0.999874
ILMN_1884160	NA	-0.122514	0.0352118	-0.195965	to	-0.0490638	0.00236549	0.999874
ILMN_1752877	PHF1	-0.122495	0.0575382	-0.242518	to	-0.00247276	0.0458759	0.999874
ILMN_1736165	MLL3	-0.121892	0.0488195	-0.223728	to	-0.0200565	0.0213794	0.999874
ILMN_2352295	PRDM10	-0.120863	0.0374436	-0.198969	to	-0.0427572	0.00421888	0.999874
ILMN_1893026	NA	-0.120818	0.0561745	-0.237996	to	-0.00363961	0.0439026	0.999874
ILMN_1814924	FAM55C	-0.120333	0.0503491	-0.225359	to	-0.0153068	0.0268082	0.999874
ILMN_1761409	ZNF167	-0.120309	0.0352754	-0.193893	to	-0.0467264	0.00277285	0.999874
ILMN_1674302	PPAT	-0.119834	0.0572948	-0.239349	to	-0.000319597	0.0494464	0.999874
ILMN_1769606	PIWIL4	-0.119647	0.0475622	-0.21886	to	-0.020434	0.0205376	0.999874
ILMN_1653934	KRT17	-0.119505	0.0551354	-0.234515	to	-0.00449434	0.0424424	0.999874
ILMN_2077858	SIRT7	-0.117792	0.0543685	-0.231203	to	-0.0043816	0.0425219	0.999874
ILMN_3215569	NTAN1	-0.117438	0.0553215	-0.232836	to	-0.00203923	0.0464432	0.999874
ILMN_1803060	MAML1	-0.117299	0.0532621	-0.228402	to	-0.00619626	0.0395429	0.999874
ILMN_1679867	HSF1	-0.117139	0.0545671	-0.230964	to	-0.00331386	0.044264	0.999874
ILMN_2153332	ATXN1	-0.11706	0.0470593	-0.215224	to	-0.0188964	0.0218071	0.999874
ILMN_1792456	CCDC104	-0.116689	0.0551044	-0.231635	to	-0.00174324	0.0469332	0.999874
ILMN_1797379	RBM43	-0.115971	0.0480467	-0.216194	to	-0.0157471	0.0255014	0.999874
ILMN_2324537	CDC14A	-0.115742	0.0517479	-0.223686	to	-0.00779785	0.0368606	0.999874
ILMN_1681591	PTPN1	-0.11524	0.0531321	-0.226072	to	-0.0044088	0.0423167	0.999874
ILMN_1675249	SGTB	-0.114999	0.0399653	-0.198366	to	-0.0316333	0.00930993	0.999874
ILMN_1697626	NA	-0.114975	0.0530266	-0.225586	to	-0.0043633	0.0423762	0.999874
ILMN_2338038	AK4	-0.114506	0.043402	-0.205041	to	-0.0239707	0.0157637	0.999874
ILMN_1720053	ZFAND3	-0.114163	0.0536853	-0.226149	to	-0.00217742	0.0460994	0.999874
ILMN_2361478	PDLIM5	-0.113737	0.0477158	-0.21327	to	-0.0142034	0.0271681	0.999874
ILMN_1815032	SOX7	-0.113274	0.0416916	-0.200241	to	-0.0263069	0.0132758	0.999874
ILMN_1758111	PIBF1	-0.113044	0.0450001	-0.206912	to	-0.0191749	0.0206928	0.999874
ILMN_3267670	G2E3	-0.112787	0.0484333	-0.213817	to	-0.0117569	0.0304746	0.999874
ILMN_2382083	CELF1	-0.112069	0.0516847	-0.219881	to	-0.00425647	0.0423702	0.999874
ILMN_2359500	NCDN	-0.111529	0.037648	-0.190061	to	-0.0329963	0.00769978	0.999874
ILMN_1751097	CREB3L2	-0.111463	0.0492197	-0.214133	to	-0.00879224	0.0348029	0.999874
ILMN_1888615	NA	-0.111449	0.0406331	-0.196208	to	-0.0266899	0.012543	0.999874
ILMN_2248725	TYSND1	-0.111132	0.051281	-0.218103	to	-0.00416217	0.0424725	0.999874
ILMN_1694269	CCDC93	-0.111052	0.0354276	-0.184952	to	-0.037151	0.00521832	0.999874
ILMN_1809818	PRCC	-0.110982	0.052818	-0.221159	to	-0.000805673	0.0484994	0.999874
ILMN_1814106	C9orf169	-0.110666	0.0415867	-0.197414	to	-0.0239175	0.0149998	0.999874
ILMN_3193999	NA	-0.11059	0.0437084	-0.201764	to	-0.019416	0.0199058	0.999874
ILMN_3236963	NA	-0.110359	0.0332881	-0.179797	to	-0.0409211	0.00345323	0.999874
ILMN_1670410	LOC100133161	-0.110341	0.0488625	-0.212266	to	-0.00841545	0.0352651	0.999874
ILMN_2278518	NFATC2IP	-0.110258	0.0452128	-0.204571	to	-0.0159461	0.024192	0.999874
ILMN_1796537	FYB	-0.109792	0.0455242	-0.204753	to	-0.0148299	0.0256085	0.999874
ILMN_1768251	SLC25A26	-0.109528	0.0354782	-0.183535	to	-0.0355219	0.00581112	0.999874
ILMN_1843621	NA	-0.107901	0.0469467	-0.205831	to	-0.00997248	0.0324559	0.999874
ILMN_3245274	SNORD94	-0.107544	0.032557	-0.175457	to	-0.0396316	0.00354969	0.999874
ILMN_1786936	NA	-0.107386	0.0444291	-0.200063	to	-0.0147084	0.0253241	0.999874
ILMN_1657898	MTFP1	-0.107302	0.0365927	-0.183633	to	-0.0309705	0.00823691	0.999874
ILMN_1698246	NA	-0.106605	0.03164	-0.172605	to	-0.0406048	0.00304966	0.999874
ILMN_1859393	NA	-0.106497	0.0306434	-0.170418	to	-0.0425761	0.00238739	0.999874
ILMN_1774027	ZNF37A	-0.106304	0.044517	-0.199165	to	-0.0134433	0.0269229	0.999874
ILMN_1710170	PPAP2C	-0.106265	0.050418	-0.211435	to	-0.0010946	0.0478765	0.999874
ILMN_1804329	TUSC2	-0.106044	0.0505803	-0.211553	to	-0.000535118	0.0489548	0.999874
ILMN_1850115	NA	-0.105278	0.0409798	-0.19076	to	-0.0197959	0.0183112	0.999874
ILMN_1679582	NA	-0.105249	0.0486372	-0.206705	to	-0.00379392	0.0427451	0.999874
ILMN_1805742	DHX37	-0.105163	0.0337615	-0.175588	to	-0.0347378	0.00545747	0.999874
ILMN_1885705	NA	-0.103862	0.0497683	-0.207676	to	-4.67099e-05	0.0499065	0.999874
ILMN_1827283	LOC727869	-0.103478	0.0376846	-0.182086	to	-0.024869	0.0124585	0.999874
ILMN_1804350	NA	-0.103326	0.0473047	-0.202002	to	-0.0046496	0.0410221	0.999874
ILMN_1719785	UCK1	-0.102817	0.0376712	-0.181397	to	-0.024236	0.0129204	0.999874
ILMN_2325625	FBXO44	-0.102735	0.0465991	-0.199939	to	-0.00553126	0.0393528	0.999874
ILMN_1914579	NA	-0.102583	0.0476022	-0.201879	to	-0.00328644	0.0435273	0.999874
ILMN_1663356	RPH3A	-0.102402	0.0353517	-0.176145	to	-0.0286602	0.00891988	0.999874
ILMN_1891324	NA	-0.102322	0.0428504	-0.191707	to	-0.012938	0.0269256	0.999874
ILMN_1658649	SPTSSB	-0.101919	0.044168	-0.194051	to	-0.00978597	0.0318465	0.999874
ILMN_1688630	RECK	-0.101872	0.0433682	-0.192336	to	-0.0114072	0.0292121	0.999874
ILMN_1733396	CDC25A	-0.101499	0.046928	-0.199389	to	-0.00360864	0.042841	0.999874
ILMN_3245116	GOLIM4	-0.100172	0.0430004	-0.189869	to	-0.0104746	0.0304209	0.999874
ILMN_2124790	NA	-0.100031	0.0421164	-0.187885	to	-0.0121781	0.0276579	0.999874
ILMN_1880256	NA	-0.0997628	0.0433261	-0.190139	to	-0.00938628	0.0321731	0.999874
ILMN_1848879	NA	-0.0993527	0.044803	-0.19281	to	-0.00589518	0.0383314	0.999874
ILMN_1889215	NA	-0.0990344	0.0437359	-0.190266	to	-0.00780296	0.0348188	0.999874
ILMN_1665289	C17orf101	-0.0973655	0.0430701	-0.187208	to	-0.0075228	0.0350886	0.999874
ILMN_1726107	UBE2V1	-0.0970253	0.0461546	-0.193302	to	-0.000748577	0.0484058	0.999874
ILMN_3237132	ALMS1P	-0.0960161	0.0372397	-0.173697	to	-0.0183355	0.0179478	0.999874
ILMN_1658094	ZNF365	-0.0955196	0.0429703	-0.185154	to	-0.0058851	0.0379121	0.999874
ILMN_1784031	TIMM44	-0.0944163	0.04163	-0.181255	to	-0.00757762	0.0345606	0.999874
ILMN_2191313	FAM21A	-0.0942409	0.0443717	-0.186799	to	-0.00168323	0.0463432	0.999874
ILMN_3237161	ABCD1	-0.0942379	0.0409445	-0.179647	to	-0.00882909	0.0322404	0.999874
ILMN_2401253	FAM13A	-0.0941257	0.041586	-0.180872	to	-0.00737893	0.0348887	0.999874
ILMN_1771482	KIAA1324	-0.0932973	0.0384829	-0.173571	to	-0.0130233	0.0249332	0.999874
ILMN_1836766	NA	-0.0931927	0.0426887	-0.18224	to	-0.00414566	0.0411203	0.999874
ILMN_1701032	TFPI	-0.0926531	0.0300055	-0.155244	to	-0.0300627	0.00580227	0.999874
ILMN_1895120	NA	-0.0923835	0.0394428	-0.17466	to	-0.0101073	0.0296285	0.999874
ILMN_2045175	ZNF691	-0.0898225	0.0361685	-0.165269	to	-0.0143763	0.0219966	0.999874
ILMN_1770172	ZNF669	-0.0897152	0.0377743	-0.168511	to	-0.0109194	0.0276627	0.999874
ILMN_2074801	RGL3	-0.0892294	0.0397922	-0.172235	to	-0.00622429	0.0364298	0.999874
ILMN_1742040	GDPD4	-0.0876768	0.026423	-0.142794	to	-0.0325595	0.00342998	0.999874
ILMN_1855171	NA	-0.0876432	0.0393917	-0.169813	to	-0.00547352	0.0377578	0.999874
ILMN_1791280	HSPB8	-0.0874103	0.0344772	-0.159328	to	-0.0154922	0.019688	0.999874
ILMN_1756550	NUP62CL	-0.0873289	0.0413264	-0.173534	to	-0.0011236	0.0473537	0.999874
ILMN_1761262	MPI	-0.0869573	0.0408651	-0.1722	to	-0.00171427	0.0459707	0.999874
ILMN_1666845	KRT17	-0.0868798	0.0399965	-0.170311	to	-0.00344859	0.0420394	0.999874
ILMN_1735743	FBLN7	-0.0864414	0.0367624	-0.163126	to	-0.00975633	0.0290686	0.999874
ILMN_1700081	FST	-0.0862214	0.0325124	-0.154041	to	-0.0184017	0.0153012	0.999874
ILMN_1743714	CARD10	-0.0844258	0.0320508	-0.151283	to	-0.017569	0.0159059	0.999874
ILMN_1727633	PVRL3	-0.083754	0.0305328	-0.147444	to	-0.0200637	0.0125355	0.999874
ILMN_2051731	DUSP5P	-0.0825289	0.0359003	-0.157416	to	-0.00764211	0.0324257	0.999874
ILMN_1749799	HMGN5	-0.0824307	0.0332775	-0.151846	to	-0.0130152	0.0222971	0.999874
ILMN_1805645	TMTC2	-0.0820368	0.0313928	-0.147521	to	-0.0165526	0.0166431	0.999874
ILMN_2093864	ZNF571	-0.0817776	0.0361495	-0.157184	to	-0.00637111	0.0349746	0.999874
ILMN_2112811	NA	-0.0814031	0.0382531	-0.161198	to	-0.00160845	0.0459616	0.999874
ILMN_1765454	NA	-0.0801149	0.0293794	-0.141399	to	-0.0188306	0.012989	0.999874
ILMN_1739573	TNRC6A	-0.0790141	0.0344861	-0.150951	to	-0.00707734	0.0329433	0.999874
ILMN_2291083	SLC6A15	-0.0782631	0.0363441	-0.154076	to	-0.00245059	0.0436694	0.999874
ILMN_1682781	TEAD2	-0.0780112	0.031087	-0.142857	to	-0.013165	0.020809	0.999874
ILMN_1770676	CAPRIN1	-0.0776699	0.0340137	-0.148621	to	-0.0067186	0.033472	0.999874
ILMN_1795936	C3orf36	-0.0762248	0.0354204	-0.150111	to	-0.00233914	0.043792	0.999874
ILMN_1668619	KIAA1467	-0.0749775	0.034159	-0.146232	to	-0.00372296	0.0401391	0.999874
ILMN_1738989	SYBU	-0.0743925	0.0299771	-0.136924	to	-0.0118613	0.0220813	0.999874
ILMN_1786281	ZSCAN12	-0.0740288	0.0333273	-0.143548	to	-0.00450934	0.0380405	0.999874
ILMN_1665792	ITGA2	-0.0725444	0.0331415	-0.141676	to	-0.00341253	0.0406339	0.999874
ILMN_2287911	CMTM1	-0.0724477	0.0306481	-0.136378	to	-0.00851685	0.0283183	0.999874
ILMN_1896630	NA	-0.07197	0.0206806	-0.115109	to	-0.028831	0.00236156	0.999874
ILMN_3295874	NA	-0.0719586	0.0197147	-0.113083	to	-0.0308346	0.0015921	0.999874
ILMN_1787259	RNF212	-0.0717122	0.0300361	-0.134366	to	-0.00905793	0.0269463	0.999874
ILMN_1726678	NA	-0.0700851	0.0332548	-0.139453	to	-0.000716828	0.0478913	0.999874
ILMN_2413779	SEZ6L2	-0.0570131	0.0260228	-0.111296	to	-0.00273053	0.0404722	0.999874
ILMN_1661491	SH3GL2	0.0474915	0.0221078	0.00137549	to	0.0936074	0.0441313	0.999874
ILMN_1745499	UXT	0.0504217	0.0205723	0.00750864	to	0.0933348	0.0235697	0.999874
ILMN_1888074	NA	0.0635483	0.0288193	0.00343239	to	0.123664	0.0393206	0.999874
ILMN_1894969	NA	0.0648921	0.0294322	0.00349767	to	0.126286	0.0393416	0.999874
ILMN_1722446	CCDC60	0.0662589	0.0304527	0.0027357	to	0.129782	0.0417325	0.999874
ILMN_1866389	NA	0.0662669	0.0297016	0.00431038	to	0.128223	0.0372836	0.999874
ILMN_1729455	EML1	0.0687922	0.0320645	0.00190688	to	0.135678	0.0443767	0.999874
ILMN_3201843	EEF1A1	0.0698596	0.0326917	0.00166587	to	0.138053	0.0451448	0.999874
ILMN_3182735	LOC100129518	0.0709902	0.0326495	0.00288458	to	0.139096	0.0418584	0.999874
ILMN_1671154	TMPRSS13	0.0714729	0.0325079	0.0036627	to	0.139283	0.0398393	0.999874
ILMN_1748309	GGT8P	0.0719294	0.0284359	0.012613	to	0.131246	0.0199338	0.999874
ILMN_1851972	NA	0.0725275	0.0301315	0.00967433	to	0.135381	0.0258628	0.999874
ILMN_1736190	NA	0.0727619	0.0346169	0.000552234	to	0.144972	0.0484316	0.999874
ILMN_2334205	ERCC6L	0.0751261	0.0312966	0.00984255	to	0.14041	0.0262237	0.999874
ILMN_1705301	TEAD4	0.0763954	0.0345541	0.00431685	to	0.148474	0.0388556	0.999874
ILMN_2115350	NA	0.0773338	0.0334868	0.00748145	to	0.147186	0.0317243	0.999874
ILMN_1769869	PIP5K1A	0.0782759	0.0352364	0.00477407	to	0.151778	0.0380263	0.999874
ILMN_1684227	GPR146	0.0786283	0.0358049	0.00394059	to	0.153316	0.0400519	0.999874
ILMN_1748116	GEMIN8	0.0787721	0.0375073	0.000533291	to	0.157011	0.0485999	0.999874
ILMN_1653278	MUC20	0.0791397	0.0365233	0.00295339	to	0.155326	0.0424984	0.999874
ILMN_1808984	NA	0.0797194	0.0321003	0.0127593	to	0.14668	0.0219967	0.999874
ILMN_1708660	RWDD4	0.0798639	0.0359348	0.0049052	to	0.154823	0.0379474	0.999874
ILMN_1756355	NDUFS3	0.0798694	0.0370295	0.00262731	to	0.157112	0.0433594	0.999874
ILMN_1761206	NA	0.0801181	0.0355847	0.00588985	to	0.154346	0.0357553	0.999874
ILMN_2247594	RPLP1	0.0804509	0.0357366	0.00590575	to	0.154996	0.0357743	0.999874
ILMN_1692894	NA	0.0814409	0.0324148	0.0138247	to	0.149057	0.0206758	0.999874
ILMN_1896699	NA	0.0815093	0.0382622	0.00169568	to	0.161323	0.0457523	0.999874
ILMN_3251251	GNL3L	0.0818914	0.0391298	0.000268051	to	0.163515	0.049321	0.999874
ILMN_2064902	HAND2	0.0819367	0.0364217	0.00596237	to	0.157911	0.0358888	0.999874
ILMN_1757697	NEIL3	0.0828496	0.0350653	0.00970478	to	0.155994	0.0283853	0.999874
ILMN_1734766	CEP57L1	0.0830844	0.0381372	0.00353159	to	0.162637	0.0414988	0.999874
ILMN_1805158	TAF1A	0.083387	0.0361332	0.00801444	to	0.15876	0.0318306	0.999874
ILMN_1663799	RPL32	0.0834507	0.0330235	0.0145649	to	0.152337	0.0200415	0.999874
ILMN_1836060	NA	0.0835824	0.036522	0.00739892	to	0.159766	0.0331234	0.999874
ILMN_1751351	C6orf132	0.0839713	0.0335635	0.0139591	to	0.153984	0.0211491	0.999874
ILMN_1670937	NA	0.0841378	0.0396611	0.0014063	to	0.166869	0.0465743	0.999874
ILMN_1662097	SLC25A43	0.0845616	0.0295412	0.0229397	to	0.146184	0.00962581	0.999874
ILMN_1723094	NA	0.0850183	0.0320934	0.0180727	to	0.151964	0.0153968	0.999874
ILMN_2375032	BEND3	0.0861336	0.0405637	0.00151913	to	0.170748	0.0463883	0.999874
ILMN_1682008	TCF19	0.0863251	0.0407432	0.00133628	to	0.171314	0.0468238	0.999874
ILMN_1738132	HOXA11	0.0869723	0.0339591	0.016135	to	0.15781	0.0186268	0.999874
ILMN_1748438	POLR2G	0.0872006	0.0403431	0.00304634	to	0.171355	0.0429614	0.999874
ILMN_3307616	EPHA10	0.0872341	0.0411644	0.00136663	to	0.173102	0.046786	0.999874
ILMN_1702635	KLHDC10	0.0874798	0.0327963	0.019068	to	0.155892	0.0147958	0.999874
ILMN_1706246	CCT5	0.0880593	0.0418379	0.000786864	to	0.175332	0.0481556	0.999874
ILMN_1777066	NIF3L1	0.0888429	0.0413677	0.00255138	to	0.175134	0.0441796	0.999874
ILMN_1813955	SERTAD3	0.0890172	0.0415388	0.00236884	to	0.175666	0.0445959	0.999874
ILMN_1740161	ANKRD26	0.0895091	0.0423525	0.00116322	to	0.177855	0.0473275	0.999874
ILMN_3308592	MIR98	0.0896331	0.0420855	0.00184433	to	0.177422	0.0457977	0.999874
ILMN_1913235	NA	0.0898115	0.0426665	0.000810665	to	0.178812	0.0481371	0.999874
ILMN_1745849	ENTPD5	0.0904032	0.043082	0.000535716	to	0.180271	0.0487736	0.999874
ILMN_3309664	MIR300	0.0911899	0.0435837	0.000275976	to	0.182104	0.049372	0.999874
ILMN_1691106	CDV3	0.0912396	0.0410796	0.00554917	to	0.17693	0.0380577	0.999874
ILMN_1653314	NA	0.0921116	0.042532	0.00339146	to	0.180832	0.0425953	0.999874
ILMN_1767068	SMAD6	0.0921358	0.0355787	0.01792	to	0.166352	0.017515	0.999874
ILMN_1768820	CYP11A1	0.0922708	0.0426421	0.00332096	to	0.181221	0.0427559	0.999874
ILMN_1796075	VPS41	0.0927267	0.0401834	0.00890555	to	0.176548	0.0318425	0.999874
ILMN_1709247	PPP2R1B	0.0934112	0.0313952	0.0279219	to	0.1589	0.00747949	0.999874
ILMN_1715508	NNMT	0.0941471	0.0426912	0.00509477	to	0.183199	0.0393014	0.999874
ILMN_1806387	KRT18	0.0941582	0.0407729	0.00910732	to	0.179209	0.0317274	0.999874
ILMN_1702384	ZNF706	0.094267	0.0447564	0.000906702	to	0.187627	0.0480159	0.999874
ILMN_1671766	F12	0.0954682	0.0323755	0.0279341	to	0.163002	0.0079387	0.999874
ILMN_3243117	TTC9	0.0956755	0.0388275	0.0146827	to	0.176668	0.0229201	0.999874
ILMN_1782897	CAPRIN1	0.0960929	0.0334359	0.0263469	to	0.165839	0.00938362	0.999874
ILMN_1725175	FOSL2	0.0967237	0.0417506	0.00963358	to	0.183814	0.0312452	0.999874
ILMN_1663002	STOML2	0.0967289	0.0378225	0.0178326	to	0.175625	0.0187737	0.999874
ILMN_3244749	NA	0.0967897	0.0229771	0.0488604	to	0.144719	0.000428074	0.999874
ILMN_2404906	SGOL1	0.0969283	0.0400645	0.0133552	to	0.180501	0.0252019	0.999874
ILMN_1713990	TRIP6	0.0973993	0.0416472	0.0105247	to	0.184274	0.0298482	0.999874
ILMN_1711888	COBL	0.0974075	0.0370108	0.0202045	to	0.174611	0.0159839	0.999874
ILMN_1707156	LRRFIP2	0.0975942	0.0450574	0.00360607	to	0.191582	0.0425699	0.999874
ILMN_3239177	MEX3A	0.0976882	0.0318408	0.0312696	to	0.164107	0.00606889	0.999874
ILMN_1810387	PLAA	0.0977258	0.0446136	0.0046634	to	0.190788	0.0405051	0.999874
ILMN_3309829	MIR373	0.0978653	0.0445126	0.0050136	to	0.190717	0.0398423	0.999874
ILMN_1712046	CPXM1	0.0994358	0.0455068	0.0045103	to	0.194361	0.0409536	0.999874
ILMN_1658607	DLEU2L	0.100097	0.0415952	0.0133313	to	0.186863	0.0258939	0.999874
ILMN_1820226	NA	0.100599	0.0449988	0.00673277	to	0.194465	0.0369414	0.999874
ILMN_1743256	NA	0.10151	0.0346137	0.0293068	to	0.173713	0.0082309	0.999874
ILMN_1775467	OR2T12	0.101607	0.0443619	0.00906931	to	0.194144	0.0329968	0.999874
ILMN_1715476	NA	0.101675	0.0429688	0.0120437	to	0.191306	0.0281765	0.999874
ILMN_1786470	C1orf74	0.102441	0.0488881	0.000462344	to	0.20442	0.0490648	0.999874
ILMN_2408112	CD200R1	0.102675	0.0486779	0.0011342	to	0.204215	0.0477243	0.999874
ILMN_1916462	NA	0.103661	0.0424091	0.0151967	to	0.192124	0.0239044	0.999874
ILMN_1722156	RWDD2A	0.104317	0.0497864	0.000464803	to	0.20817	0.0490766	0.999874
ILMN_1837891	NA	0.10438	0.0338716	0.0337253	to	0.175035	0.00588465	0.999874
ILMN_1803357	PPM1N	0.104702	0.0452004	0.0104159	to	0.198989	0.0312649	0.999874
ILMN_1838655	NA	0.104995	0.0374057	0.026968	to	0.183022	0.0108891	0.999874
ILMN_1683498	RPL7A	0.105041	0.039596	0.0224448	to	0.187636	0.0152727	0.999874
ILMN_1836003	NA	0.105612	0.0421513	0.0176856	to	0.193538	0.0209838	0.999874
ILMN_1671378	NA	0.105699	0.0428931	0.016226	to	0.195173	0.0229135	0.999874
ILMN_1797332	NARS2	0.105858	0.050035	0.00148724	to	0.21023	0.0471135	0.999874
ILMN_1708432	PLCB1	0.10592	0.0411954	0.0199879	to	0.191852	0.0182273	0.999874
ILMN_1853824	MGAT3	0.106606	0.0401673	0.0228187	to	0.190394	0.0152314	0.999874
ILMN_1729515	PIN4	0.1067	0.0420841	0.0189145	to	0.194486	0.0196838	0.999874
ILMN_1801456	LUC7L3	0.107388	0.0462196	0.0109755	to	0.2038	0.0308114	0.999874
ILMN_2343563	ANAPC11	0.108181	0.0461507	0.0119125	to	0.20445	0.0295132	0.999874
ILMN_1689770	ARHGEF10L	0.108225	0.0498193	0.00430408	to	0.212146	0.0420247	0.999874
ILMN_1665107	ITGB1BP1	0.108596	0.0422735	0.0204149	to	0.196777	0.0183168	0.999874
ILMN_1666853	NDUFA3	0.108898	0.0504935	0.00357047	to	0.214225	0.0433805	0.999874
ILMN_2324989	IKBIP	0.109165	0.048963	0.0070296	to	0.2113	0.0374024	0.999874
ILMN_3242067	SNORA58	0.109409	0.0449697	0.0156042	to	0.203214	0.0244853	0.999874
ILMN_2222992	ETF1	0.109685	0.0522777	0.000635762	to	0.218735	0.0488003	0.999874
ILMN_1735910	VMO1	0.110428	0.0525914	0.000724655	to	0.220132	0.0486426	0.999874
ILMN_1697820	HINT2	0.11121	0.052764	0.00114655	to	0.221274	0.0478746	0.999874
ILMN_1773751	HRAS	0.111277	0.0451766	0.0170403	to	0.205514	0.0229669	0.999874
ILMN_1733135	TFAP2A	0.111386	0.0522492	0.00239634	to	0.220376	0.0456101	0.999874
ILMN_1913284	NA	0.111569	0.0459851	0.0156454	to	0.207492	0.0248382	0.999874
ILMN_1762639	MED11	0.111931	0.0478108	0.0121995	to	0.211663	0.029696	0.999874
ILMN_1718771	CCDC24	0.111954	0.0421996	0.023927	to	0.199981	0.0152677	0.999874
ILMN_2289844	NA	0.112397	0.0435703	0.0215109	to	0.203283	0.0178959	0.999874
ILMN_1793476	PRKCDBP	0.112978	0.0424585	0.0244107	to	0.201545	0.0150062	0.999874
ILMN_1799889	ATP6V0D2	0.113002	0.0475931	0.0137249	to	0.21228	0.0277027	0.999874
ILMN_1733390	LARP1B	0.113314	0.0516993	0.00547157	to	0.221157	0.0403977	0.999874
ILMN_1773814	NA	0.113374	0.0474262	0.014445	to	0.212304	0.0267764	0.999874
ILMN_1684591	ZNF434	0.114721	0.0531301	0.00389355	to	0.225549	0.0431555	0.999874
ILMN_1753925	NA	0.115429	0.0474749	0.0163981	to	0.21446	0.0245677	0.999874
ILMN_1784534	SELS	0.115483	0.0347701	0.0429535	to	0.188012	0.00340552	0.999874
ILMN_1882512	NA	0.11556	0.0516207	0.00788147	to	0.223239	0.0367104	0.999874
ILMN_1844919	NA	0.115822	0.0528227	0.0056355	to	0.226008	0.0403276	0.999874
ILMN_2163315	PRELID1	0.116293	0.0477656	0.0166561	to	0.215931	0.0243968	0.999874
ILMN_1804611	C12orf23	0.116301	0.0477922	0.0166078	to	0.215993	0.0244591	0.999874
ILMN_1810100	PBX3	0.116794	0.0473703	0.0179815	to	0.215607	0.02285	0.999874
ILMN_1839740	NA	0.117253	0.0403497	0.0330847	to	0.201421	0.00873792	0.999874
ILMN_1699651	IL6	0.117318	0.0512625	0.0103862	to	0.224249	0.033122	0.999874
ILMN_1861766	NA	0.118114	0.0539618	0.00555152	to	0.230676	0.0406413	0.999874
ILMN_2043553	PROKR2	0.118157	0.0486565	0.0166618	to	0.219653	0.0247223	0.999874
ILMN_1754643	DGCR14	0.118397	0.0473366	0.0196552	to	0.21714	0.0211799	0.999874
ILMN_1707339	BTG3	0.118722	0.0536866	0.00673362	to	0.23071	0.0388164	0.999874
ILMN_1754990	RPS27A	0.119027	0.0469454	0.0211005	to	0.216953	0.0196828	0.999874
ILMN_1796926	PABPC5	0.119045	0.0427665	0.0298355	to	0.208254	0.0114651	0.999874
ILMN_1874506	LOC100507316	0.11909	0.0426423	0.0301395	to	0.20804	0.0112354	0.999874
ILMN_1887017	NA	0.119549	0.048674	0.0180163	to	0.221081	0.0233134	0.999874
ILMN_1652242	NA	0.119549	0.0425341	0.0308241	to	0.208273	0.0107995	0.999874
ILMN_1873300	LOC100128737	0.119816	0.047121	0.0215233	to	0.218109	0.0193769	0.999874
ILMN_1790797	VPS28	0.120188	0.0543576	0.00680026	to	0.233576	0.038842	0.999874
ILMN_1744381	SERPINE1	0.120653	0.0457362	0.0252488	to	0.216057	0.015772	0.999874
ILMN_1756469	GAMT	0.120998	0.0515521	0.0134621	to	0.228534	0.0293281	0.999874
ILMN_1727798	MOSPD1	0.122341	0.0463154	0.0257291	to	0.218953	0.0156536	0.999874
ILMN_1689800	MRTO4	0.123046	0.0529727	0.0125474	to	0.233545	0.0308498	0.999874
ILMN_3249902	NA	0.123524	0.0578648	0.00282039	to	0.244228	0.0453467	0.999874
ILMN_1701243	C10orf2	0.124242	0.0451091	0.0301461	to	0.218338	0.0122312	0.999874
ILMN_2106931	PPP1R15B	0.124977	0.0596047	0.000643622	to	0.24931	0.0489334	0.999874
ILMN_1798659	CCDC28A	0.125401	0.059069	0.00218486	to	0.248616	0.0464314	0.999874
ILMN_1851610	NA	0.125557	0.0600355	0.000325002	to	0.250789	0.0494627	0.999874
ILMN_1759157	LINC00202	0.126139	0.0427443	0.0369762	to	0.215302	0.00789895	0.999874
ILMN_1687707	NA	0.126489	0.0426821	0.0374557	to	0.215522	0.00768064	0.999874
ILMN_3246970	NA	0.126674	0.0437336	0.035447	to	0.2179	0.00892376	0.999874
ILMN_1762312	FOXRED1	0.126859	0.0590176	0.00375025	to	0.249968	0.0440132	0.999874
ILMN_1846451	NA	0.130779	0.0429746	0.0411358	to	0.220423	0.00641954	0.999874
ILMN_1882354	LOC100507054	0.131412	0.0622874	0.00148234	to	0.261341	0.0476766	0.999874
ILMN_1655525	FLCN	0.131965	0.0578587	0.0112737	to	0.252656	0.0336576	0.999874
ILMN_1805512	WDR13	0.132153	0.0505465	0.0267148	to	0.237591	0.0165983	0.999874
ILMN_1767546	NA	0.132165	0.0475936	0.0328869	to	0.231444	0.0116344	0.999874
ILMN_3200867	NA	0.132685	0.0453123	0.0381651	to	0.227205	0.0083126	0.999874
ILMN_2128489	UQCRB	0.133203	0.0451851	0.0389484	to	0.227457	0.00795373	0.999874
ILMN_1742548	GFI1B	0.13401	0.0607346	0.00732034	to	0.260701	0.0392061	0.999874
ILMN_3225432	LAMTOR3	0.135983	0.0386817	0.0552948	to	0.216672	0.00217588	0.999874
ILMN_1792837	CIAO1	0.13643	0.0587342	0.0139131	to	0.258948	0.0308487	0.999874
ILMN_1811063	RPL29	0.136617	0.0612126	0.00892941	to	0.264304	0.0372262	0.999874
ILMN_2091590	ANKLE1	0.138501	0.0564457	0.0207572	to	0.256245	0.0234326	0.999874
ILMN_1651429	SELM	0.139005	0.0626644	0.00828928	to	0.269721	0.0382765	0.999874
ILMN_1772155	ZNF536	0.140849	0.0625679	0.0103342	to	0.271363	0.0357809	0.999874
ILMN_2096654	COMMD4	0.140964	0.0573127	0.0214122	to	0.260517	0.0231427	0.999874
ILMN_3243471	CNPY2	0.141554	0.0533283	0.0303134	to	0.252795	0.0152201	0.999874
ILMN_1669878	GUSB	0.141671	0.064911	0.0062687	to	0.277073	0.0411654	0.999874
ILMN_1835789	NA	0.141804	0.0574129	0.0220424	to	0.261565	0.0226405	0.999874
ILMN_1813256	CRIPT	0.146411	0.0640358	0.0128351	to	0.279988	0.0332712	0.999874
ILMN_1717990	CALD1	0.146854	0.054636	0.0328854	to	0.260823	0.0141486	0.999874
ILMN_1679917	ARL16	0.147307	0.0618046	0.0183848	to	0.276229	0.0271795	0.999874
ILMN_1703441	ZNF593	0.147403	0.063949	0.0140081	to	0.280799	0.0320128	0.999874
ILMN_1667222	MTX1	0.148032	0.0607136	0.0213851	to	0.274678	0.0242155	0.999874
ILMN_1736911	TMOD1	0.14874	0.0517038	0.0408875	to	0.256592	0.00932483	0.999874
ILMN_2363668	YIF1B	0.151719	0.0718806	0.00177832	to	0.301659	0.0475868	0.999874
ILMN_1692760	DPAGT1	0.151722	0.0683934	0.00905616	to	0.294388	0.0382661	0.999874
ILMN_1655509	ASAH1	0.153192	0.0456432	0.057982	to	0.248402	0.00314235	0.999874
ILMN_3255931	LOC100129297	0.153635	0.0681765	0.0114215	to	0.295849	0.0356076	0.999874
ILMN_1863185	NA	0.154145	0.0561665	0.0369836	to	0.271306	0.0124986	0.999874
ILMN_1787410	EIF6	0.154856	0.0684556	0.0120598	to	0.297652	0.0349799	0.999874
ILMN_2332795	ZNF16	0.155492	0.058498	0.0334676	to	0.277517	0.0150984	0.999874
ILMN_3240490	NA	0.155781	0.0707417	0.00821659	to	0.303346	0.0395579	0.999874
ILMN_1769264	MCCC2	0.157788	0.0448419	0.0642494	to	0.251326	0.00215922	0.999874
ILMN_3238274	BTBD2	0.159848	0.0618253	0.0308824	to	0.288813	0.0176731	0.999874
ILMN_1697735	EWSR1	0.161103	0.0724772	0.00991794	to	0.312288	0.0379211	0.999874
ILMN_1695280	SMG6	0.163265	0.057421	0.0434868	to	0.283043	0.0100455	0.999874
ILMN_1713978	SDF2	0.163544	0.071727	0.0139244	to	0.313164	0.0337077	0.999874
ILMN_2277676	ERCC1	0.165078	0.0774874	0.00344169	to	0.326714	0.0457432	0.999874
ILMN_1783337	DECR2	0.165252	0.0583092	0.0436212	to	0.286883	0.0102534	0.999874
ILMN_1749583	ZNF777	0.177077	0.0724094	0.0260334	to	0.32812	0.023844	0.999874
ILMN_1721977	NAA10	0.177557	0.060997	0.0503192	to	0.304794	0.00864092	0.999874
ILMN_3235420	NA	0.177851	0.0691386	0.03363	to	0.322071	0.0181795	0.999874
ILMN_1792671	C12orf29	0.181763	0.069785	0.0361938	to	0.327332	0.016957	0.999874
ILMN_1776088	NAT9	0.182158	0.0779574	0.0195415	to	0.344774	0.0299756	0.999874
ILMN_2197519	ZNF627	0.182778	0.0668106	0.0434131	to	0.322142	0.012739	0.999874
ILMN_1738356	RPL15	0.184501	0.0792212	0.019248	to	0.349753	0.0304606	0.999874
ILMN_1671728	CARD14	0.187181	0.0711299	0.0388065	to	0.335555	0.0159956	0.999874
ILMN_1801633	ROMO1	0.191701	0.076099	0.0329612	to	0.350441	0.0203839	0.999874
ILMN_1768575	SFTPD	0.192668	0.0907762	0.00331203	to	0.382024	0.0464783	0.999874
ILMN_1684446	SPAG7	0.193049	0.0698228	0.0474009	to	0.338696	0.0119495	0.999874
ILMN_1725090	CTHRC1	0.195731	0.057944	0.0748616	to	0.3166	0.00298964	0.999874
ILMN_1763207	BATF3	0.201132	0.0891638	0.0151392	to	0.387124	0.0354423	0.999874
ILMN_1774836	PLOD3	0.206758	0.0821632	0.0353683	to	0.378147	0.0205009	0.999874
ILMN_2138589	MERTK	0.214433	0.0939432	0.0184711	to	0.410395	0.0335347	0.999874
ILMN_3309349	SNHG8	0.240425	0.103543	0.0244379	to	0.456413	0.0309043	0.999874
ILMN_3238006	NA	0.241098	0.0708946	0.0932142	to	0.388981	0.00283618	0.999874
ILMN_1788251	SNN	0.2716	0.112314	0.0373166	to	0.505884	0.0252601	0.999874
ILMN_1815292	RPL7	0.299374	0.136719	0.0141837	to	0.584564	0.0405698	0.999874
ILMN_1696911	FTH1	0.321284	0.129502	0.0511468	to	0.59142	0.0221157	0.999874
ILMN_1679025	RPS3A	0.3417	0.151629	0.0254067	to	0.657993	0.0356055	0.999874
