# Supplementary material for: Differences in peripheral blood mononuclear cell gene expression and triglyceride composition in lipoprotein subclasses in plasma triglyceride responders and non-responders to omega-3 supplementation
Source: Genes Nutr. 2019 Apr 25;14:10. doi: 10.1186/s12263-019-0633-y (PMC6485081; doi:10.1186/s12263-019-0633-y)
Supplement: Supplementary file 3 — Enriched pathways (FDR < 25%) among the significantly altered transcripts in responders compared to non-responders. (XLSX 14 kb) [file 12263_2019_633_MOESM3_ESM.xlsx]

## Sheet: Sheet1
Enrichment analysis report
Enrichment by Pathway Maps
#	Maps	Total	p-value	FDR	In Data	Network Objects from Active Data
1	Immune response_Lysophosphatidic acid signaling via NF-kB	53	0.00025267	0.13594	5	ROCK2, IL-6, CARD10, ROCK, TRIP6
2	Inhibition of TGF-beta signaling in lung cancer	31	0.000320992	0.13594	4	PAI1, TAK1(MAP3K7), TGF-beta receptor type III (betaglycan), SMAD6
3	Immune response_IL-11 signaling pathway via MEK/ERK and PI3K/AKT cascades	67	0.000754324	0.177891	5	YES, H-Ras, IL-6, SFK, Fyn
4	Activation of Cortisol production in major depressive disorder	40	0.000865262	0.177891	4	ASAH, IL-6, MDR1, CYP11A1
5	Development_ACM2 and ACM4 activation of ERK	43	0.00113976	0.177891	4	H-Ras, Caldesmon, Fyn, PLC-beta
6	Development_Angiotensin II/ AGTR1 signaling via RhoA and JNK	77	0.00141694	0.177891	5	ROCK2, RECK, PAI1, PLC-beta1, ROCK
7	Transcription_Androgen Receptor nuclear signaling	46	0.00147017	0.177891	4	H-Ras, NCOA1 (SRC1), IL-6, Dsh
8	Immune response_M-CSF-receptor signaling pathway	81	0.00177588	0.188021	5	YES, c-Cbl, H-Ras, MSR1, Fyn
9	Chemotaxis_Lysophosphatidic acid signaling via GPCRs	129	0.00266528	0.205626	6	H-Ras, ROCK, PREX1, PRK1, TRIP6, PLC-beta
10	Development_Angiotensin II/ AGTR1 signaling via p38, ERK and PI3K	94	0.00340624	0.205626	5	RECK, PAI1, H-Ras, IL-6, Fyn
11	Cytoskeleton remodeling_Regulation of actin cytoskeleton organization by the kinase effectors of Rho GTPases	58	0.00346203	0.205626	4	Caldesmon, PIP5KI, ROCK, PRK1
12	Activation of TGF-beta signaling in advanced colorectal cancer	30	0.00399447	0.205626	3	PAI1, TAK1(MAP3K7), H-Ras
13	Development_Slit-Robo signaling	30	0.00399447	0.205626	3	ROCK2, ROCK, Fyn
14	TGF-beta-induced fibroblast/ myofibroblast migration and extracellular matrix production in asthmatic airways	64	0.00493494	0.205626	4	PAI1, TAK1(MAP3K7), H-Ras, ITGA2
15	Development_BMP signaling	33	0.00524373	0.205626	3	Follistatin, TAK1(MAP3K7), SMAD6
16	G-protein signaling_RhoA regulation pathway	34	0.00570653	0.205626	3	ROCK, Fyn, PRK1
17	Chemotaxis_CXCR4 signaling pathway	34	0.00570653	0.205626	3	c-Cbl, H-Ras, Fyn
18	Oxidative stress_ROS-mediated activation of MAPK via inhibition of phosphatases	34	0.00570653	0.205626	3	PTP-1B, PP2A regulatory, PP2A structural
19	G-protein signaling_G-Protein alpha-q signaling cascades	34	0.00570653	0.205626	3	H-Ras, ROCK, PLC-beta
20	Role of neuropeptides in pathogenesis of SCLC	67	0.0058083	0.205626	4	H-Ras, PLC-beta1, Fyn, PLC-beta
21	Cell adhesion_Plasmin signaling	35	0.00619308	0.205626	3	TAK1(MAP3K7), Coagulation factor XII, TGF-beta receptor type III (betaglycan)
22	Production and activation of TGF-beta in airway smooth muscle cells	35	0.00619308	0.205626	3	PAI1, TGF-beta receptor type III (betaglycan), ROCK
23	Immune response_TLR2 and TLR4 signaling pathways	69	0.00644443	0.205626	4	UEV1A, TAK1(MAP3K7), H-Ras, IL-6
24	Immune response_HMGB1/TLR signaling pathway	36	0.00670368	0.205626	3	UEV1A, TAK1(MAP3K7), IL-6
25	Cigarette smoke-induced inflammatory signaling in airway epithelial cells	36	0.00670368	0.205626	3	c-Cbl, IL-6, MSR1
26	Regulation of lipid metabolism_Alpha-1 adrenergic receptors signaling via arachidonic acid	71	0.00712521	0.205626	4	H-Ras, LPP2, PLC-beta1, PRK1
27	Transcription_CoREST complex-mediated epigenetic gene silencing	37	0.00723862	0.205626	3	GFI1B, CtBP, CtBP1
28	Stem cells_Noncanonical WNT signaling in cardiac myogenesis	38	0.00779817	0.205626	3	ROCK2, Dsh, PLC-beta
29	Cytoskeleton remodeling_RalB regulation pathway	13	0.00829132	0.205626	2	H-Ras, RGL3
30	Development_BMP7 in brown adipocyte differentiation	39	0.00838258	0.205626	3	TAK1(MAP3K7), CtBP, CtBP1
31	PXR-mediated direct regulation of xenobiotic metabolizing enzymes / Rodent version	39	0.00838258	0.205626	3	ACLY, MDR1, CYP11A1
32	Blood coagulation_Blood coagulation	39	0.00838258	0.205626	3	PAI1, Coagulation factor XII, TFPI
33	CHDI_Correlations from Replication data_Causal network (negative correlations)	40	0.00899209	0.205626	3	PLC-beta1, CtBP, Dsh
34	IL-6 signaling in Prostate Cancer	40	0.00899209	0.205626	3	H-Ras, NCOA1 (SRC1), IL-6
35	Nociception_Nociceptin receptor signaling	76	0.00903073	0.205626	4	H-Ras, AP-2, ROCK, PLC-beta
36	Apoptosis and survival_NGF/ TrkA PI3K-mediated signaling	77	0.00944793	0.205626	4	ELMO2, H-Ras, ROCK, PREX1
37	PXR-mediated direct regulation of xenobiotic metabolizing enzymes / Human version	42	0.0102873	0.205626	3	ACLY, MDR1, CYP11A1
38	Cytoskeleton remodeling_Hyaluronic acid/ CD44 signaling pathways	43	0.0109733	0.205626	3	H-Ras, ROCK, Fyn
39	Apoptosis and survival_TNF-alpha-induced Caspase-8 signaling	43	0.0109733	0.205626	3	c-Cbl, PP2A regulatory, PP2A structural
40	Development_Ligand-dependent activation of the ESR1/AP-1 pathway	15	0.0110059	0.205626	2	NCOA1 (SRC1), CtBP1
41	Metabolic syndrome X (general schema)	15	0.0110059	0.205626	2	PAI1, IL-6
42	CHDI_DEGs from Replication data_Causal network	81	0.0112417	0.205626	4	H-Ras, PLC-beta1, CtBP, Dsh
43	Development_Flt3 signaling	44	0.0116853	0.205626	3	c-Cbl, H-Ras, Fyn
44	Development_Activation of Erk by ACM1, ACM3 and ACM5	44	0.0116853	0.205626	3	H-Ras, PLC-beta1, ITGA2
45	Neurophysiological process_Glutamic acid regulation of Dopamine D1A receptor signaling	45	0.0124233	0.205626	3	PLC-beta1, PP2A regulatory, PP2A structural
46	Mechanisms of resistance to EGFR inhibitors in lung cancer	45	0.0124233	0.205626	3	CIN85, c-Cbl, H-Ras
47	Cell adhesion_Ephrin signaling	45	0.0124233	0.205626	3	TAK1(MAP3K7), H-Ras, Fyn
48	Role of TNF-alpha, IL-1beta and IL-6 in development of obesity and type 2 diabetes in liver	45	0.0124233	0.205626	3	PAI1, PTP-1B, IL-6
49	G-protein signaling_RhoB regulation pathway	16	0.0124903	0.205626	2	PRK1, GrinchGEF
50	Neurophysiological process_Receptor-mediated axon growth repulsion	46	0.0131874	0.205626	3	ROCK2, ROCK, Fyn
51	Regulation of GSK3 beta in bipolar disorder	46	0.0131874	0.205626	3	H-Ras, PP2A regulatory, Dsh
52	Development_Thrombopoietin-regulated cell processes	46	0.0131874	0.205626	3	c-Cbl, H-Ras, Fyn
53	Immune response_Role of DPP4 (CD26) in immune regulation	47	0.0139779	0.205626	3	IL-6, Fyn, CUX1
54	Stem cells_TNF-alpha, IL-1 alpha and WNT5A-dependent regulation of osteogenesis and adipogenesis in mesenchymal stem cells	47	0.0139779	0.205626	3	ROCK2, TAK1(MAP3K7), PLC-beta
55	Development_TGF-beta-dependent induction of EMT via MAPK	47	0.0139779	0.205626	3	PAI1, TAK1(MAP3K7), H-Ras
56	Development_WNT5A signaling	47	0.0139779	0.205626	3	TAK1(MAP3K7), Dsh, PLC-beta
57	Neuroendocrine transdifferentiation in Prostate Cancer	48	0.0147948	0.205626	3	PTP-1B, H-Ras, IL-6
58	Neurophysiological process_HTR2A signaling in the nervous system	48	0.0147948	0.205626	3	PLC-beta1, SFK, PLC-beta
59	Development_Adiponectin signaling	48	0.0147948	0.205626	3	H-Ras, IL-6, PLC-beta
60	Activation of TNF-alpha-dependent pro-tumoral effect in colorectal cancer	49	0.0156383	0.205626	3	TAK1(MAP3K7), H-Ras, IL-6
61	Mechanisms of drug resistance in multiple myeloma	49	0.0156383	0.205626	3	H-Ras, IL-6, MDR1
62	Tissue Factor signaling in cancer via PAR1 and PAR2	49	0.0156383	0.205626	3	YES, H-Ras, PLC-beta1
63	Development_Thromboxane A2 signaling pathway	50	0.0165083	0.205626	3	H-Ras, IL-6, PLC-beta
64	Neurophysiological process_Corticoliberin signaling via CRHR1	50	0.0165083	0.205626	3	NCOA1 (SRC1), GRK6, PLC-beta
65	VEGF signaling in multiple myeloma	50	0.0165083	0.205626	3	H-Ras, IL-6, MDR1
66	Apoptosis and survival_HTR1A signaling	50	0.0165083	0.205626	3	H-Ras, PP2A regulatory, PP2A structural
67	Immune response_C5a signaling	50	0.0165083	0.205626	3	PAI1, PREX1, PLC-beta
68	Development_Adenosine A2B receptor signaling	50	0.0165083	0.205626	3	H-Ras, IL-6, PLC-beta
69	DKK1 signaling in multiple myeloma	19	0.017429	0.213947	2	IL-6, Dsh
70	Development_TGF-beta receptor signaling	52	0.0183286	0.221776	3	PAI1, TAK1(MAP3K7), H-Ras
71	IL-6 signaling in breast cancer cells	53	0.0192789	0.226795	3	H-Ras, IL-6, MDR1
72	Translation_Translation regulation by Alpha-1 adrenergic receptors	53	0.0192789	0.226795	3	H-Ras, PLC-beta1, PRK1
73	Immune response_HSP60 and HSP70/ TLR signaling pathway	54	0.0202561	0.235026	3	UEV1A, TAK1(MAP3K7), IL-6
