# Supplementary material for: Differences in peripheral blood mononuclear cell gene expression and triglyceride composition in lipoprotein subclasses in plasma triglyceride responders and non-responders to omega-3 supplementation
Source: Genes Nutr. 2019 Apr 25;14:10. doi: 10.1186/s12263-019-0633-y (PMC6485081; doi:10.1186/s12263-019-0633-y)
Supplement: Supplementary file 4 — Results from the transcription factor analyses. (XLSX 16 kb) [file 12263_2019_633_MOESM4_ESM.xlsx]

## Sheet: Sheet1
Transcription Factors
Transcription facor	Actual umber of interactions between input transcripts and TF	Number of input transcripts in TF analysis	Total number of interactions with TF in database	Total number of transcripts in database	Expected number of interactions	Ratio Actual/Expected interactions	p-value	z-score ((Actual-Expected) /sqrt(variance))
ETS1	191	346	8025	40065	69.3	2.756	1.391e-47	16.42
GABP alpha	123	346	5441	40065	46.99	2.618	3.379e-25	11.98
TReP-132	1	346	1	40065	0.008636	115.8	0.008636	10.71
TSHZ1	1	346	1	40065	0.008636	115.8	0.008636	10.71
ESX1L	1	346	1	40065	0.008636	115.8	0.008636	10.71
FOXP3	158	346	8810	40065	76.08	2.077	9.553e-23	10.68
CREB1	109	346	5345	40065	46.16	2.361	1.527e-18	9.979
c-Myc	81	346	3466	40065	29.93	2.706	8.782e-17	9.809
E2F1	99	346	5217	40065	45.05	2.197	1.192e-14	8.655
N-Myc	60	346	2483	40065	21.44	2.798	4.677e-13	8.634
SOX2	88	346	4423	40065	38.2	2.304	4.233e-14	8.581
GATA-2	63	346	2722	40065	23.51	2.68	7.254e-13	8.474
Oct-3/4	95	346	5166	40065	44.61	2.129	3.355e-13	8.118
GLIS3	58	346	2581	40065	22.29	2.602	2.242e-11	7.854
ESR1 (nuclear)	50	346	2109	40065	18.21	2.745	1.061e-10	7.686
ZNF143	28	346	1027	40065	8.869	3.157	1.122e-07	6.536
HOXA10	4	346	38	40065	0.3282	12.19	0.00032	6.441
E2F4	41	346	1855	40065	16.02	2.559	4.212e-08	6.419
TAL1	20	346	651	40065	5.622	3.557	1.282e-06	6.14
NANOG	63	346	3611	40065	31.18	2.02	5.98e-08	5.999
ZFX	50	346	2632	40065	22.73	2.2	1.421e-07	5.943
MCR	4	346	46	40065	0.3973	10.07	0.0006701	5.744
TCF7L1 (TCF3)	34	346	1570	40065	13.56	2.508	1.03e-06	5.688
ARNT	7	346	137	40065	1.183	5.917	0.0001986	5.38
Fra-1	7	346	139	40065	1.2	5.831	0.0002171	5.326
TCF7L2 (TCF4)	25	346	1067	40065	9.215	2.713	7.875e-06	5.294
HNF4-alpha	49	346	2807	40065	24.24	2.021	2.189e-06	5.237
HIF1A	21	346	856	40065	7.392	2.841	2.174e-05	5.081
C/EBPbeta	19	346	750	40065	6.477	2.933	3.486e-05	4.989
MAZR	4	346	59	40065	0.5095	7.85	0.001712	4.915
SP2	5	346	91	40065	0.7859	6.362	0.001183	4.78
SRF	19	346	797	40065	6.883	2.76	7.784e-05	4.686
Nkx6.1	4	346	64	40065	0.5527	7.237	0.00231	4.661
EKLF1	8	346	209	40065	1.805	4.432	0.0005015	4.643
REV-ERBalpha	6	346	130	40065	1.123	5.344	0.0009656	4.631
TWIST1	11	346	351	40065	3.031	3.629	0.000269	4.617
NFIB	9	346	258	40065	2.228	4.039	0.0004463	4.571
TFEB	4	346	66	40065	0.57	7.018	0.002586	4.567
GCR	20	346	900	40065	7.772	2.573	0.0001304	4.455
p63	17	346	709	40065	6.123	2.776	0.000172	4.454
HSF1	12	346	420	40065	3.627	3.308	0.0003325	4.439
FOXK2 (ILF1-4)	4	346	70	40065	0.6045	6.617	0.003202	4.39
RUNX2	11	346	376	40065	3.247	3.388	0.0004795	4.341
ERR2	22	346	1078	40065	9.31	2.363	0.0002025	4.235
ESR2	14	346	562	40065	4.853	2.885	0.0004361	4.199
GATA-3	27	346	1452	40065	12.54	2.153	0.000179	4.178
AML1 (RUNX1)	16	346	696	40065	6.011	2.662	0.0004205	4.128
YY1	23	346	1173	40065	10.13	2.27	0.0002577	4.122
CUX1 (p110)	26	346	1392	40065	12.02	2.163	0.0002201	4.121
PROX1	4	346	84	40065	0.7254	5.514	0.006134	3.865
XBP1	6	346	166	40065	1.434	4.185	0.00332	3.838
Fra-2	4	346	85	40065	0.7341	5.449	0.006394	3.833
BATF	4	346	85	40065	0.7341	5.449	0.006394	3.833
STAT6	14	346	614	40065	5.302	2.64	0.001025	3.823
TFII-I	5	346	124	40065	1.071	4.669	0.004549	3.819
REX1	4	346	87	40065	0.7513	5.324	0.006935	3.768
KLF4	36	346	2348	40065	20.28	1.775	0.0006526	3.614
STAT5A	8	346	281	40065	2.427	3.297	0.003262	3.606
LBP9	27	346	1618	40065	13.97	1.932	0.000935	3.573
E2F2	5	346	135	40065	1.166	4.289	0.00649	3.572
STAT3	22	346	1236	40065	10.67	2.061	0.001235	3.537
Androgen receptor	27	346	1630	40065	14.08	1.918	0.001041	3.532
MEF2A	5	346	143	40065	1.235	4.049	0.008223	3.409
c-Jun	17	346	901	40065	7.781	2.185	0.002394	3.357
YB-1	5	346	146	40065	1.261	3.966	0.008948	3.351
MYOD	6	346	195	40065	1.684	3.563	0.007197	3.348
MEIS1	7	346	248	40065	2.142	3.268	0.006053	3.344
SP1	28	346	1805	40065	15.59	1.796	0.002197	3.231
CHX10	25	346	1578	40065	13.63	1.835	0.002853	3.157
NRF1	7	346	266	40065	2.297	3.047	0.008732	3.127
JunD	8	346	333	40065	2.876	2.782	0.008811	3.047
ZNF263	17	346	970	40065	8.377	2.029	0.004992	3.029
SMAD3	8	346	337	40065	2.91	2.749	0.009425	3.009
PR (nuclear)	9	346	404	40065	3.489	2.58	0.008999	2.978
C/EBPalpha	11	346	541	40065	4.672	2.354	0.007923	2.96
CDX2	12	346	635	40065	5.484	2.188	0.009832	2.817
